# Supplementary material for: Earthworms Significantly Alter the Composition, Diversity, Abundance and Pathogen Load of Fungal Communities in Sewage Sludge from Different Urban Wastewater Treatment Plants
Source: Pathogens. 2025 Apr 24;14(5):409. doi: 10.3390/pathogens14050409 (PMC12114242; doi:10.3390/pathogens14050409)
Supplement: Supplementary file 1 [file pathogens-14-00409-s001.zip › Supplementary Tables.xlsx]

## Sheet: Supplementary Table S1
Supplementary Table S1.	Main physico-chemical characteristics of sewage sludge from eigth WWTPs (Mean and standard errors, N=5)
Mean values
WWTP	pH	Electric conductivity (µs/cm)	Moisture (%)	Organic matter (%)	Basal respiration (µg CO2 / g dw / hour)	Microbial biomass-C (µg C/g dw)	N %	C %	C:N
Burela	6.89333	78.3	85.1876	66.3203	1305.28	4950.96	2.596	33.914	13.07
Caldas de Reis	7.95667	1168.33	78.5918	69.36	1657.37	37376	6.71	34.904	5.20144
Miño	6.43333	87.4333	83.901	71.3509	738.274	29568.5	5.96	34.34	5.76224
Vilagarcía de Arousa	7.63333	391.667	82.1334	79.6307	2447.74	80936.7	7.836	37.026	4.72572
Cerceda	7.312	67.32	82.092	59.708	324.114	19837.3	3.854	31.034	8.054
InLeit	8.06333	414.667	89.7048	75.9174	3782.08	89024.5	5.584	29.976	5.36799
Moaña	6.724	211.58	71.348	75.512	2002.71	14723.5	5.538	29.188	5.256
Ordes	5.842	212.42	83.496	75.4879	293.094	38310.7	6.06615	35.6717	5.88106
Standard errors
WWTP	pH	Electric conductivity (µs/cm)	Moisture (%)	Organic matter (%)	Basal respiration (µg CO2 / g dw / hour)	Microbial biomass-C (µg C/g dw)	N %	C %	C:N
Burela	0.156773	7.97642	0.126716	0.289608	19.891	1400.83	0.0355809	0.512529	0.217224
Caldas de Reis	0.0917121	130.846	0.434519	0.292523	87.2767	2218.71	0.0342053	0.293609	0.0170632
Miño	0.179382	22.6831	0.0296563	0.210334	15.6338	623.799	0.0678233	0.372357	0.0322995
Vilagarcía de Arousa	0.0440959	15.592	0.213143	0.132851	12.9416	3842.28	0.0377624	0.06772	0.0312619
Cerceda	0.0382623	3.04949	0.104661	0.186371	9.63309	1778.07	0.0464327	0.216162	0.0877838
InLeit	0.270945	20.9868	0.0401101	0.568753	80.2544	2876.24	0.0542771	0.382578	0.0390147
Moaña	0.0812773	24.4892	1.54547	0.841495	286.178	3283.37	0.231158	1.70988	0.112365
Ordes	0.0322421	5.3776	0.457057	0.249351	21.5146	1546.97	0.0329892	0.116971	0.0125325

## Sheet: Supplementary Table S2
Supplementary Table S2.	FUNGuildR assigned trait information for fungal ASVs (amplicon sequence variants) from sewage sludge of different WWTPs and their corresponding earthworm casts from earthworm species Eisenia andrei
ASV	Taxonomy	taxon	trophicMode	guild	confidenceRanking
ASV5415	Fungi;Ascomycota;Sordariomycetes;Sordariomycetes_ord_Incertae_sedis;Sordariomycetes_fam_Incertae_sedis;Botryosporium;unclassified	Botryosporium	Pathotroph	|Plant Pathogen|	Probable
ASV7800	Fungi;Ascomycota;Sordariomycetes;Sordariomycetes_ord_Incertae_sedis;Sordariomycetes_fam_Incertae_sedis;Botryosporium;unclassified	Botryosporium	Pathotroph	|Plant Pathogen|	Probable
ASV8280	Fungi;Ascomycota;Sordariomycetes;Sordariomycetes_ord_Incertae_sedis;Sordariomycetes_fam_Incertae_sedis;Botryosporium;unclassified	Botryosporium	Pathotroph	|Plant Pathogen|	Probable
ASV8573	Fungi;Ascomycota;Sordariomycetes;Sordariomycetes_ord_Incertae_sedis;Sordariomycetes_fam_Incertae_sedis;Botryosporium;unclassified	Botryosporium	Pathotroph	|Plant Pathogen|	Probable
ASV1744	Fungi;Ascomycota;Dothideomycetes;Dothideomycetes_ord_Incertae_sedis;Eremomycetaceae;Arthrographis;unclassified	Arthrographis	Saprotroph	|Undefined Saprotroph|	Probable
ASV3138	Fungi;Ascomycota;Dothideomycetes;Dothideomycetes_ord_Incertae_sedis;Eremomycetaceae;Arthrographis;unclassified	Arthrographis	Saprotroph	|Undefined Saprotroph|	Probable
ASV7827	Fungi;Ascomycota;Dothideomycetes;Dothideomycetes_ord_Incertae_sedis;Eremomycetaceae;Arthrographis;unclassified	Arthrographis	Saprotroph	|Undefined Saprotroph|	Probable
ASV8347	Fungi;Ascomycota;Dothideomycetes;Dothideomycetes_ord_Incertae_sedis;Eremomycetaceae;Arthrographis;unclassified	Arthrographis	Saprotroph	|Undefined Saprotroph|	Probable
ASV1096	Fungi;Basidiomycota;Agaricomycetes;Agaricales;Lycoperdaceae;Lycoperdon;unclassified	Lycoperdaceae	Saprotroph	Undefined Saprotroph	Probable
ASV4468	Fungi;Basidiomycota;Agaricomycetes;Agaricales;Lycoperdaceae;unclassified;unclassified	Lycoperdaceae	Saprotroph	Undefined Saprotroph	Probable
ASV5000	Fungi;Basidiomycota;Agaricomycetes;Agaricales;Lycoperdaceae;unclassified;unclassified	Lycoperdaceae	Saprotroph	Undefined Saprotroph	Probable
ASV6204	Fungi;Basidiomycota;Agaricomycetes;Agaricales;Lycoperdaceae;Bovista;Bovista pusilla	Lycoperdaceae	Saprotroph	Undefined Saprotroph	Probable
ASV6417	Fungi;Basidiomycota;Agaricomycetes;Agaricales;Lycoperdaceae;unclassified;unclassified	Lycoperdaceae	Saprotroph	Undefined Saprotroph	Probable
ASV7189	Fungi;Basidiomycota;Agaricomycetes;Agaricales;Lycoperdaceae;Bovista;Bovista pusilla	Lycoperdaceae	Saprotroph	Undefined Saprotroph	Probable
ASV7392	Fungi;Basidiomycota;Agaricomycetes;Agaricales;Lycoperdaceae;unclassified;unclassified	Lycoperdaceae	Saprotroph	Undefined Saprotroph	Probable
ASV7863	Fungi;Basidiomycota;Agaricomycetes;Agaricales;Lycoperdaceae;unclassified;unclassified	Lycoperdaceae	Saprotroph	Undefined Saprotroph	Probable
ASV7869	Fungi;Basidiomycota;Agaricomycetes;Agaricales;Lycoperdaceae;unclassified;unclassified	Lycoperdaceae	Saprotroph	Undefined Saprotroph	Probable
ASV8427	Fungi;Basidiomycota;Agaricomycetes;Agaricales;Lycoperdaceae;Lycoperdon;Lycoperdon perlatum	Lycoperdaceae	Saprotroph	Undefined Saprotroph	Probable
ASV8431	Fungi;Basidiomycota;Agaricomycetes;Agaricales;Lycoperdaceae;Lycoperdon;Lycoperdon perlatum	Lycoperdaceae	Saprotroph	Undefined Saprotroph	Probable
ASV5945	Fungi;Ascomycota;Sordariomycetes;Xylariales;Hypoxylaceae;Daldinia;Daldinia concentrica	Daldinia concentrica	Saprotroph	Wood Saprotroph	Highly Probable
ASV8478	Fungi;Ascomycota;Sordariomycetes;Xylariales;Hypoxylaceae;Hypoxylon;Hypoxylon carneum	Hypoxylon	Saprotroph-Saprotroph-Symbiotroph	Endophyte-Undefined Saprotroph-|Wood Saprotroph|	Probable
ASV3548	Fungi;Aphelidiomycota;Aphelidiomycetes;Aphelidiales;Aphelidiales_fam_Incertae_sedis;Amoeboaphelidium;unclassified	Amoeboaphelidium	Pathotroph	|Algal Parasite|	Probable
ASV3602	Fungi;Aphelidiomycota;Aphelidiomycetes;Aphelidiales;Aphelidiales_fam_Incertae_sedis;Amoeboaphelidium;unclassified	Amoeboaphelidium	Pathotroph	|Algal Parasite|	Probable
ASV7840	Fungi;Aphelidiomycota;Aphelidiomycetes;Aphelidiales;Aphelidiaceae;Aphelidium;unclassified	Aphelidium	Pathotroph	|Algal Parasite|	Probable
ASV2801	Fungi;Chytridiomycota;Chytridiomycetes;Chytridiomycetes_ord_Incertae_sedis;Chytridiomycetes_fam_Incertae_sedis;Olpidiaster;Olpidiaster brassicae	Olpidiaster	Pathotroph	|Algal Parasite|-Plant Pathogen	Probable
ASV5867	Fungi;Chytridiomycota;Chytridiomycetes;Chytridiomycetes_ord_Incertae_sedis;Chytridiomycetes_fam_Incertae_sedis;Olpidiaster;Olpidiaster brassicae	Olpidiaster	Pathotroph	|Algal Parasite|-Plant Pathogen	Probable
ASV6324	Fungi;Chytridiomycota;Chytridiomycetes;Chytridiomycetes_ord_Incertae_sedis;Chytridiomycetes_fam_Incertae_sedis;Olpidiaster;Olpidiaster brassicae	Olpidiaster	Pathotroph	|Algal Parasite|-Plant Pathogen	Probable
ASV3835	Fungi;Basidiomycota;Pucciniomycetes;Septobasidiales;Septobasidiaceae;Septobasidium;unclassified	Septobasidium	Pathotroph	|Animal Parasite|-Animal Pathogen-Arthropod Parasite	Probable
ASV11	Fungi;Basidiomycota;Cystobasidiomycetes;Cystobasidiales;Cystobasidiaceae;Cystobasidium;Cystobasidium slooffiae	Cystobasidium	Pathotroph	|Fungal Parasite|	Highly Probable
ASV150	Fungi;Basidiomycota;Cystobasidiomycetes;Cystobasidiales;Cystobasidiaceae;Cystobasidium;Cystobasidium slooffiae	Cystobasidium	Pathotroph	|Fungal Parasite|	Highly Probable
ASV219	Fungi;Basidiomycota;Cystobasidiomycetes;Cystobasidiales;Cystobasidiaceae;Cystobasidium;Cystobasidium lysinophilum	Cystobasidium	Pathotroph	|Fungal Parasite|	Highly Probable
ASV314	Fungi;Basidiomycota;Cystobasidiomycetes;Cystobasidiales;Cystobasidiaceae;Cystobasidium;Cystobasidium slooffiae	Cystobasidium	Pathotroph	|Fungal Parasite|	Highly Probable
ASV899	Fungi;Basidiomycota;Cystobasidiomycetes;Cystobasidiales;Cystobasidiaceae;Cystobasidium;Cystobasidium pinicola	Cystobasidium	Pathotroph	|Fungal Parasite|	Highly Probable
ASV926	Fungi;Basidiomycota;Cystobasidiomycetes;Cystobasidiales;Cystobasidiaceae;Cystobasidium;Cystobasidium lysinophilum	Cystobasidium	Pathotroph	|Fungal Parasite|	Highly Probable
ASV1165	Fungi;Basidiomycota;Cystobasidiomycetes;Cystobasidiales;Cystobasidiaceae;Cystobasidium;Cystobasidium slooffiae	Cystobasidium	Pathotroph	|Fungal Parasite|	Highly Probable
ASV1469	Fungi;Basidiomycota;Cystobasidiomycetes;Cystobasidiales;Cystobasidiaceae;Cystobasidium;Cystobasidium slooffiae	Cystobasidium	Pathotroph	|Fungal Parasite|	Highly Probable
ASV2365	Fungi;Basidiomycota;Cystobasidiomycetes;Cystobasidiales;Cystobasidiaceae;Cystobasidium;Cystobasidium slooffiae	Cystobasidium	Pathotroph	|Fungal Parasite|	Highly Probable
ASV3155	Fungi;Basidiomycota;Microbotryomycetes;Heterogastridiales;Heterogastridiaceae;Heterogastridium;Heterogastridium pycnidioideum	Heterogastridium	Pathotroph	|Fungal Parasite|	Probable
ASV3208	Fungi;Basidiomycota;Cystobasidiomycetes;Cystobasidiales;Cystobasidiaceae;Cystobasidium;Cystobasidium slooffiae	Cystobasidium	Pathotroph	|Fungal Parasite|	Highly Probable
ASV3376	Fungi;Basidiomycota;Microbotryomycetes;Heterogastridiales;Heterogastridiaceae;Heterogastridium;Heterogastridium pycnidioideum	Heterogastridium	Pathotroph	|Fungal Parasite|	Probable
ASV3428	Fungi;Basidiomycota;Cystobasidiomycetes;Cystobasidiales;Cystobasidiaceae;Cystobasidium;Cystobasidium slooffiae	Cystobasidium	Pathotroph	|Fungal Parasite|	Highly Probable
ASV4880	Fungi;Basidiomycota;Cystobasidiomycetes;Cystobasidiales;Cystobasidiaceae;Cystobasidium;Cystobasidium pinicola	Cystobasidium	Pathotroph	|Fungal Parasite|	Highly Probable
ASV5798	Fungi;Basidiomycota;Microbotryomycetes;Heterogastridiales;Heterogastridiaceae;Heterogastridium;Heterogastridium pycnidioideum	Heterogastridium	Pathotroph	|Fungal Parasite|	Probable
ASV6154	Fungi;Ascomycota;Dothideomycetes;Acrospermales;Acrospermales_fam_Incertae_sedis;Pseudovirgaria;Pseudovirgaria grisea	Pseudovirgaria	Pathotroph	|Fungal Parasite|	Probable
ASV6159	Fungi;Basidiomycota;Microbotryomycetes;Heterogastridiales;Heterogastridiaceae;Heterogastridium;Heterogastridium pycnidioideum	Heterogastridium	Pathotroph	|Fungal Parasite|	Probable
ASV6431	Fungi;Basidiomycota;Cystobasidiomycetes;Cystobasidiales;Cystobasidiaceae;Cystobasidium;unclassified	Cystobasidium	Pathotroph	|Fungal Parasite|	Highly Probable
ASV6681	Fungi;Zoopagomycota;Zoopagomycetes;Zoopagales;Piptocephalidaceae;Syncephalis;Syncephalis nodosa	Syncephalis	Pathotroph	|Fungal Parasite|	Probable
ASV7294	Fungi;Basidiomycota;Microbotryomycetes;Microbotryomycetes_ord_Incertae_sedis;Colacogloeaceae;Colacogloea;Colacogloea retinophila	Colacogloea	Pathotroph	|Fungal Parasite|	Probable
ASV7418	Fungi;Basidiomycota;Microbotryomycetes;Heterogastridiales;Heterogastridiaceae;Heterogastridium;Heterogastridium pycnidioideum	Heterogastridium	Pathotroph	|Fungal Parasite|	Probable
ASV8209	Fungi;Basidiomycota;Microbotryomycetes;Microbotryomycetes_ord_Incertae_sedis;Colacogloeaceae;Colacogloea;Colacogloea retinophila	Colacogloea	Pathotroph	|Fungal Parasite|	Probable
ASV8433	Fungi;Basidiomycota;Cystobasidiomycetes;Cystobasidiales;Cystobasidiaceae;Cystobasidium;Cystobasidium slooffiae	Cystobasidium	Pathotroph	|Fungal Parasite|	Highly Probable
ASV8546	Fungi;Basidiomycota;Microbotryomycetes;Microbotryomycetes_ord_Incertae_sedis;Colacogloeaceae;Colacogloea;Colacogloea terpenoidalis	Colacogloea	Pathotroph	|Fungal Parasite|	Probable
ASV8640	Fungi;Ascomycota;Dothideomycetes;Acrospermales;Acrospermales_fam_Incertae_sedis;Pseudovirgaria;Pseudovirgaria grisea	Pseudovirgaria	Pathotroph	|Fungal Parasite|	Probable
ASV3338	Fungi;Ascomycota;Dothideomycetes;Abrothallales;Lichenoconiaceae;Lichenoconium;unclassified	Lichenoconium	Pathotroph	|Lichen Parasite|	Probable
ASV8055	Fungi;Ascomycota;Dothideomycetes;Abrothallales;Lichenoconiaceae;Lichenoconium;unclassified	Lichenoconium	Pathotroph	|Lichen Parasite|	Probable
ASV1503	Fungi;Ascomycota;Sordariomycetes;Glomerellales;Plectosphaerellaceae;Lectera;unclassified	Lectera	Pathotroph	|Plant Pathogen|	Probable
ASV2381	Fungi;Ascomycota;Taphrinomycetes;Taphrinales;Protomycetaceae;Protomyces;unclassified	Protomyces	Pathotroph	|Plant Pathogen|	Probable
ASV2765	Fungi;Ascomycota;Sordariomycetes;Diaporthomycetidae_ord_Incertae_sedis;Papulosaceae;Wongia;unclassified	Wongia	Pathotroph	|Plant Pathogen|	Probable
ASV3661	Fungi;Ascomycota;Sordariomycetes;Togniniales;Togniniaceae;Phaeoacremonium;unclassified	Phaeoacremonium	Pathotroph	|Plant Pathogen|	Probable
ASV5292	Fungi;Basidiomycota;Exobasidiomycetes;Exobasidiales;Exobasidiaceae;Exobasidium;unclassified	Exobasidium	Pathotroph	|Plant Pathogen|	Probable
ASV5461	Fungi;Ascomycota;Sordariomycetes;Togniniales;Togniniaceae;Phaeoacremonium;unclassified	Phaeoacremonium	Pathotroph	|Plant Pathogen|	Probable
ASV5948	Fungi;Ascomycota;Sordariomycetes;Diaporthales;Schizoparmaceae;Coniella;unclassified	Coniella	Pathotroph	|Plant Pathogen|	Probable
ASV6203	Fungi;Ascomycota;Sordariomycetes;Glomerellales;Plectosphaerellaceae;Lectera;unclassified	Lectera	Pathotroph	|Plant Pathogen|	Probable
ASV6408	Fungi;Ascomycota;Sordariomycetes;Glomerellales;Plectosphaerellaceae;Lectera;unclassified	Lectera	Pathotroph	|Plant Pathogen|	Probable
ASV7930	Fungi;Ascomycota;Sordariomycetes;Glomerellales;Plectosphaerellaceae;Lectera;unclassified	Lectera	Pathotroph	|Plant Pathogen|	Probable
ASV7983	Fungi;Ascomycota;Sordariomycetes;Glomerellales;Plectosphaerellaceae;Lectera;unclassified	Lectera	Pathotroph	|Plant Pathogen|	Probable
ASV8015	Fungi;Basidiomycota;Ustilaginomycetes;Urocystidales;Glomosporiaceae;Thecaphora;Thecaphora melandrii	Thecaphora	Pathotroph	|Plant Pathogen|	Probable
ASV8039	Fungi;Ascomycota;Sordariomycetes;Diaporthales;Schizoparmaceae;Coniella;unclassified	Coniella	Pathotroph	|Plant Pathogen|	Probable
ASV8185	Fungi;Ascomycota;Sordariomycetes;Diaporthales;Schizoparmaceae;Coniella;unclassified	Coniella	Pathotroph	|Plant Pathogen|	Probable
ASV8215	Fungi;Ascomycota;Taphrinomycetes;Taphrinales;Protomycetaceae;Protomyces;unclassified	Protomyces	Pathotroph	|Plant Pathogen|	Probable
ASV8222	Fungi;Ascomycota;Sordariomycetes;Diaporthomycetidae_ord_Incertae_sedis;Papulosaceae;Wongia;unclassified	Wongia	Pathotroph	|Plant Pathogen|	Probable
ASV1822	Fungi;Basidiomycota;Tremellomycetes;Cystofilobasidiales;Mrakiaceae;Itersonilia;unclassified	Itersonilia	Pathotroph	|Plant Pathogen|-Plant Saprotroph	Probable
ASV400	Fungi;Rozellomycota;Rozellomycota_cls_Incertae_sedis;Rozellomycota_ord_Incertae_sedis;Rozellomycota_fam_Incertae_sedis;Paramicrosporidium;Paramicrosporidium saccamoebae	Paramicrosporidium	Pathotroph	|Protist Parasite|	Probable
ASV1482	Fungi;Rozellomycota;Rozellomycota_cls_Incertae_sedis;Rozellomycota_ord_Incertae_sedis;Rozellomycota_fam_Incertae_sedis;Paramicrosporidium;Paramicrosporidium saccamoebae	Paramicrosporidium	Pathotroph	|Protist Parasite|	Probable
ASV6040	Fungi;Rozellomycota;Rozellomycota_cls_Incertae_sedis;Rozellomycota_ord_Incertae_sedis;Rozellomycota_fam_Incertae_sedis;Paramicrosporidium;Paramicrosporidium saccamoebae	Paramicrosporidium	Pathotroph	|Protist Parasite|	Probable
ASV6929	Fungi;Rozellomycota;Rozellomycota_cls_Incertae_sedis;Rozellomycota_ord_Incertae_sedis;Rozellomycota_fam_Incertae_sedis;Paramicrosporidium;Paramicrosporidium saccamoebae	Paramicrosporidium	Pathotroph	|Protist Parasite|	Probable
ASV15	Fungi;Ascomycota;Dothideomycetes;Dothideomycetes_ord_Incertae_sedis;Eremomycetaceae;Arthrographis;Arthrographis kalrae	Arthrographis kalrae	Pathotroph	Animal Pathogen	Probable
ASV35	Fungi;Ascomycota;Dothideomycetes;Dothideomycetes_ord_Incertae_sedis;Eremomycetaceae;Arthrographis;Arthrographis kalrae	Arthrographis kalrae	Pathotroph	Animal Pathogen	Probable
ASV40	Fungi;Ascomycota;Dothideomycetes;Dothideomycetes_ord_Incertae_sedis;Eremomycetaceae;Arthrographis;Arthrographis kalrae	Arthrographis kalrae	Pathotroph	Animal Pathogen	Probable
ASV126	Fungi;Ascomycota;Dothideomycetes;Dothideomycetes_ord_Incertae_sedis;Eremomycetaceae;Arthrographis;Arthrographis kalrae	Arthrographis kalrae	Pathotroph	Animal Pathogen	Probable
ASV132	Fungi;Ascomycota;Dothideomycetes;Dothideomycetes_ord_Incertae_sedis;Eremomycetaceae;Arthrographis;Arthrographis kalrae	Arthrographis kalrae	Pathotroph	Animal Pathogen	Probable
ASV137	Fungi;Ascomycota;Dothideomycetes;Dothideomycetes_ord_Incertae_sedis;Eremomycetaceae;Arthrographis;Arthrographis kalrae	Arthrographis kalrae	Pathotroph	Animal Pathogen	Probable
ASV348	Fungi;Ascomycota;Dothideomycetes;Dothideomycetes_ord_Incertae_sedis;Eremomycetaceae;Arthrographis;Arthrographis kalrae	Arthrographis kalrae	Pathotroph	Animal Pathogen	Probable
ASV610	Fungi;Ascomycota;Dothideomycetes;Dothideomycetes_ord_Incertae_sedis;Eremomycetaceae;Arthrographis;Arthrographis kalrae	Arthrographis kalrae	Pathotroph	Animal Pathogen	Probable
ASV673	Fungi;Ascomycota;Dothideomycetes;Dothideomycetes_ord_Incertae_sedis;Eremomycetaceae;Arthrographis;Arthrographis kalrae	Arthrographis kalrae	Pathotroph	Animal Pathogen	Probable
ASV837	Fungi;Ascomycota;Dothideomycetes;Dothideomycetes_ord_Incertae_sedis;Eremomycetaceae;Arthrographis;Arthrographis kalrae	Arthrographis kalrae	Pathotroph	Animal Pathogen	Probable
ASV869	Fungi;Ascomycota;Dothideomycetes;Dothideomycetes_ord_Incertae_sedis;Eremomycetaceae;Arthrographis;Arthrographis kalrae	Arthrographis kalrae	Pathotroph	Animal Pathogen	Probable
ASV1064	Fungi;Ascomycota;Sordariomycetes;Microascales;Graphiaceae;Graphium;Graphium basitruncatum	Graphium basitruncatum	Pathotroph	Animal Pathogen	Probable
ASV1376	Fungi;Ascomycota;Dothideomycetes;Dothideomycetes_ord_Incertae_sedis;Eremomycetaceae;Arthrographis;Arthrographis kalrae	Arthrographis kalrae	Pathotroph	Animal Pathogen	Probable
ASV1493	Fungi;Ascomycota;Dothideomycetes;Dothideomycetes_ord_Incertae_sedis;Eremomycetaceae;Arthrographis;Arthrographis kalrae	Arthrographis kalrae	Pathotroph	Animal Pathogen	Probable
ASV1804	Fungi;Ascomycota;Eurotiomycetes;Onygenales;Onygenales_fam_Incertae_sedis;Arthropsis;Arthropsis hispanica	Arthropsis hispanica	Pathotroph	Animal Pathogen	Probable
ASV2035	Fungi;Ascomycota;Dothideomycetes;Dothideomycetes_ord_Incertae_sedis;Eremomycetaceae;Arthrographis;Arthrographis kalrae	Arthrographis kalrae	Pathotroph	Animal Pathogen	Probable
ASV2369	Fungi;Ascomycota;Dothideomycetes;Dothideomycetes_ord_Incertae_sedis;Eremomycetaceae;Arthrographis;Arthrographis kalrae	Arthrographis kalrae	Pathotroph	Animal Pathogen	Probable
ASV2389	Fungi;Ascomycota;Dothideomycetes;Dothideomycetes_ord_Incertae_sedis;Eremomycetaceae;Arthrographis;Arthrographis kalrae	Arthrographis kalrae	Pathotroph	Animal Pathogen	Probable
ASV2488	Fungi;Ascomycota;Dothideomycetes;Dothideomycetes_ord_Incertae_sedis;Eremomycetaceae;Arthrographis;Arthrographis kalrae	Arthrographis kalrae	Pathotroph	Animal Pathogen	Probable
ASV2527	Fungi;Ascomycota;Eurotiomycetes;Ascosphaerales;Ascosphaeraceae;Ascosphaera;Ascosphaera duoformis	Ascosphaeraceae	Pathotroph	Animal Pathogen	Probable
ASV2594	Fungi;Basidiomycota;Malasseziomycetes;Malasseziales;Malasseziaceae;Malassezia;Malassezia restricta	Malassezia restricta	Pathotroph	Animal Pathogen	Probable
ASV2668	Fungi;Ascomycota;Dothideomycetes;Dothideomycetes_ord_Incertae_sedis;Eremomycetaceae;Arthrographis;Arthrographis kalrae	Arthrographis kalrae	Pathotroph	Animal Pathogen	Probable
ASV2820	Fungi;Ascomycota;Eurotiomycetes;Onygenales;Onygenales_fam_Incertae_sedis;Arthropsis;Arthropsis hispanica	Arthropsis hispanica	Pathotroph	Animal Pathogen	Probable
ASV2911	Fungi;Basidiomycota;Malasseziomycetes;Malasseziales;Malasseziaceae;Malassezia;Malassezia restricta	Malassezia restricta	Pathotroph	Animal Pathogen	Probable
ASV2997	Fungi;Basidiomycota;Malasseziomycetes;Malasseziales;Malasseziaceae;Malassezia;Malassezia restricta	Malassezia restricta	Pathotroph	Animal Pathogen	Probable
ASV3731	Fungi;Basidiomycota;Malasseziomycetes;Malasseziales;Malasseziaceae;Malassezia;Malassezia globosa	Malassezia globosa	Pathotroph	Animal Pathogen	Probable
ASV4021	Fungi;Ascomycota;Eurotiomycetes;Onygenales;Onygenales_fam_Incertae_sedis;Arthropsis;Arthropsis hispanica	Arthropsis hispanica	Pathotroph	Animal Pathogen	Probable
ASV4042	Fungi;Basidiomycota;Malasseziomycetes;Malasseziales;Malasseziaceae;Malassezia;Malassezia restricta	Malassezia restricta	Pathotroph	Animal Pathogen	Probable
ASV4302	Fungi;Basidiomycota;Malasseziomycetes;Malasseziales;Malasseziaceae;Malassezia;Malassezia obtusa	Malassezia obtusa	Pathotroph	Animal Pathogen	Probable
ASV4512	Fungi;Basidiomycota;Malasseziomycetes;Malasseziales;Malasseziaceae;Malassezia;Malassezia obtusa	Malassezia obtusa	Pathotroph	Animal Pathogen	Probable
ASV4542	Fungi;Ascomycota;Dothideomycetes;Dothideomycetes_ord_Incertae_sedis;Eremomycetaceae;Arthrographis;Arthrographis kalrae	Arthrographis kalrae	Pathotroph	Animal Pathogen	Probable
ASV5188	Fungi;Basidiomycota;Malasseziomycetes;Malasseziales;Malasseziaceae;Malassezia;Malassezia furfur	Malassezia furfur	Pathotroph	Animal Pathogen	Probable
ASV5457	Fungi;Ascomycota;Dothideomycetes;Dothideomycetes_ord_Incertae_sedis;Eremomycetaceae;Arthrographis;Arthrographis kalrae	Arthrographis kalrae	Pathotroph	Animal Pathogen	Probable
ASV5527	Fungi;Ascomycota;Dothideomycetes;Dothideomycetes_ord_Incertae_sedis;Eremomycetaceae;Arthrographis;Arthrographis kalrae	Arthrographis kalrae	Pathotroph	Animal Pathogen	Probable
ASV5654	Fungi;Ascomycota;Eurotiomycetes;Ascosphaerales;Ascosphaeraceae;Ascosphaera;Ascosphaera flava	Ascosphaeraceae	Pathotroph	Animal Pathogen	Probable
ASV5835	Fungi;Ascomycota;Eurotiomycetes;Ascosphaerales;Ascosphaeraceae;Ascosphaera;Ascosphaera flava	Ascosphaeraceae	Pathotroph	Animal Pathogen	Probable
ASV5872	Fungi;Ascomycota;Eurotiomycetes;Onygenales;Onygenales_fam_Incertae_sedis;Arthropsis;Arthropsis hispanica	Arthropsis hispanica	Pathotroph	Animal Pathogen	Probable
ASV5932	Fungi;Basidiomycota;Malasseziomycetes;Malasseziales;Malasseziaceae;Malassezia;Malassezia furfur	Malassezia furfur	Pathotroph	Animal Pathogen	Probable
ASV6072	Fungi;Basidiomycota;Malasseziomycetes;Malasseziales;Malasseziaceae;Malassezia;Malassezia sympodialis	Malassezia sympodialis	Pathotroph	Animal Pathogen	Probable
ASV6552	Fungi;Ascomycota;Eurotiomycetes;Arachnomycetales;Arachnomycetaceae;Arachnomyces;Arachnomyces nodosetosus	Arachnomyces nodosetosus	Pathotroph	Animal Pathogen	Probable
ASV6603	Fungi;Ascomycota;Eurotiomycetes;Onygenales;Onygenales_fam_Incertae_sedis;Arthropsis;Arthropsis hispanica	Arthropsis hispanica	Pathotroph	Animal Pathogen	Probable
ASV6771	Fungi;Basidiomycota;Malasseziomycetes;Malasseziales;Malasseziaceae;Malassezia;Malassezia sympodialis	Malassezia sympodialis	Pathotroph	Animal Pathogen	Probable
ASV6779	Fungi;Ascomycota;Eurotiomycetes;Ascosphaerales;Ascosphaeraceae;Bettsia;Bettsia alvei	Ascosphaeraceae	Pathotroph	Animal Pathogen	Probable
ASV6878	Fungi;Basidiomycota;Malasseziomycetes;Malasseziales;Malasseziaceae;Malassezia;Malassezia sympodialis	Malassezia sympodialis	Pathotroph	Animal Pathogen	Probable
ASV7219	Fungi;Ascomycota;Dothideomycetes;Dothideomycetes_ord_Incertae_sedis;Eremomycetaceae;Arthrographis;Arthrographis kalrae	Arthrographis kalrae	Pathotroph	Animal Pathogen	Probable
ASV7261	Fungi;Ascomycota;Eurotiomycetes;Arachnomycetales;Arachnomycetaceae;Arachnomyces;Arachnomyces nodosetosus	Arachnomyces nodosetosus	Pathotroph	Animal Pathogen	Probable
ASV7441	Fungi;Ascomycota;Dothideomycetes;Dothideomycetes_ord_Incertae_sedis;Eremomycetaceae;Arthrographis;Arthrographis kalrae	Arthrographis kalrae	Pathotroph	Animal Pathogen	Probable
ASV7547	Fungi;Ascomycota;Eurotiomycetes;Onygenales;Onygenales_fam_Incertae_sedis;Arthropsis;Arthropsis hispanica	Arthropsis hispanica	Pathotroph	Animal Pathogen	Probable
ASV8402	Fungi;Ascomycota;Dothideomycetes;Dothideomycetes_ord_Incertae_sedis;Eremomycetaceae;Arthrographis;Arthrographis kalrae	Arthrographis kalrae	Pathotroph	Animal Pathogen	Probable
ASV8599	Fungi;Basidiomycota;Malasseziomycetes;Malasseziales;Malasseziaceae;Malassezia;Malassezia globosa	Malassezia globosa	Pathotroph	Animal Pathogen	Probable
ASV8720	Fungi;Ascomycota;Dothideomycetes;Dothideomycetes_ord_Incertae_sedis;Eremomycetaceae;Arthrographis;Arthrographis kalrae	Arthrographis kalrae	Pathotroph	Animal Pathogen	Probable
ASV7195	Fungi;Basidiomycota;Agaricomycetes;Boletales;Boletales_fam_Incertae_sedis;Chalciporus;Chalciporus piperatus	Chalciporus piperatus	Pathotroph	Fungal Parasite	Highly Probable
ASV647	Fungi;Ascomycota;Leotiomycetes;Helotiales;Sclerotiniaceae;unclassified;unclassified	Sclerotiniaceae	Pathotroph	Plant Pathogen	Probable
ASV882	Fungi;Basidiomycota;Ustilaginomycetes;Ustilaginales;Ustilaginaceae;unclassified;unclassified	Ustilaginaceae	Pathotroph	Plant Pathogen	Probable
ASV1785	Fungi;Ascomycota;Sordariomycetes;Microascales;Ceratocystidaceae;unclassified;unclassified	Ceratocystidaceae	Pathotroph	Plant Pathogen	Probable
ASV1788	Fungi;Basidiomycota;Ustilaginomycetes;Ustilaginales;Ustilaginaceae;Moesziomyces;unclassified	Ustilaginaceae	Pathotroph	Plant Pathogen	Probable
ASV2009	Fungi;Ascomycota;Sordariomycetes;Ophiostomatales;Ophiostomataceae;Ophiostoma;unclassified	Ophiostomataceae	Pathotroph	Plant Pathogen	Probable
ASV2184	Fungi;Ascomycota;Sordariomycetes;Ophiostomatales;Ophiostomataceae;Ophiostoma;Ophiostoma tetropii	Ophiostomataceae	Pathotroph	Plant Pathogen	Probable
ASV2282	Fungi;Ascomycota;Leotiomycetes;Helotiales;Sclerotiniaceae;Monilia;Monilia medoacensis	Sclerotiniaceae	Pathotroph	Plant Pathogen	Probable
ASV2666	Fungi;Ascomycota;Leotiomycetes;Helotiales;Sclerotiniaceae;Monilia;Monilia medoacensis	Sclerotiniaceae	Pathotroph	Plant Pathogen	Probable
ASV2795	Fungi;Basidiomycota;Ustilaginomycetes;Ustilaginales;Ustilaginaceae;unclassified;unclassified	Ustilaginaceae	Pathotroph	Plant Pathogen	Probable
ASV2865	Fungi;Ascomycota;Sordariomycetes;Ophiostomatales;Ophiostomataceae;Sporothrix;Sporothrix ranii	Ophiostomataceae	Pathotroph	Plant Pathogen	Probable
ASV2990	Fungi;Ascomycota;Sordariomycetes;Ophiostomatales;Ophiostomataceae;Ophiostoma;Ophiostoma tetropii	Ophiostomataceae	Pathotroph	Plant Pathogen	Probable
ASV3137	Fungi;Ascomycota;Dothideomycetes;Dothideales;Neocelosporiaceae;Neocelosporium;unclassified	Neocelosporium	Pathotroph	Plant Pathogen	Probable
ASV3278	Fungi;Ascomycota;Sordariomycetes;Ophiostomatales;Ophiostomataceae;Ophiostoma;unclassified	Ophiostomataceae	Pathotroph	Plant Pathogen	Probable
ASV3299	Fungi;Ascomycota;Leotiomycetes;Helotiales;Sclerotiniaceae;unclassified;unclassified	Sclerotiniaceae	Pathotroph	Plant Pathogen	Probable
ASV3415	Fungi;Ascomycota;Leotiomycetes;Helotiales;Sclerotiniaceae;Monilia;Monilia medoacensis	Sclerotiniaceae	Pathotroph	Plant Pathogen	Probable
ASV3713	Fungi;Ascomycota;Sordariomycetes;Glomerellales;Plectosphaerellaceae;Verticillium;Verticillium albo-atrum	Verticillium albo-atrum	Pathotroph	Plant Pathogen	Probable
ASV3848	Fungi;Ascomycota;Sordariomycetes;Ophiostomatales;Ophiostomataceae;Ophiostoma;unclassified	Ophiostomataceae	Pathotroph	Plant Pathogen	Probable
ASV3982	Fungi;Ascomycota;Sordariomycetes;Xylariales;Microdochiaceae;Microdochium;Microdochium panattonianum	Microdochium panattonianum	Pathotroph	Plant Pathogen	Probable
ASV4118	Fungi;Ascomycota;Sordariomycetes;Ophiostomatales;Ophiostomataceae;Ophiostoma;unclassified	Ophiostomataceae	Pathotroph	Plant Pathogen	Probable
ASV4380	Fungi;Ascomycota;Taphrinomycetes;Taphrinales;Taphrinaceae;Taphrina;Taphrina tormentillae	Taphrinaceae	Pathotroph	Plant Pathogen	Probable
ASV4522	Fungi;Ascomycota;Leotiomycetes;Helotiales;Sclerotiniaceae;unclassified;unclassified	Sclerotiniaceae	Pathotroph	Plant Pathogen	Probable
ASV4620	Fungi;Ascomycota;Taphrinomycetes;Taphrinales;Taphrinaceae;Taphrina;Taphrina tormentillae	Taphrinaceae	Pathotroph	Plant Pathogen	Probable
ASV4697	Fungi;Ascomycota;Taphrinomycetes;Taphrinales;Taphrinaceae;Taphrina;Taphrina inositophila	Taphrinaceae	Pathotroph	Plant Pathogen	Probable
ASV4778	Fungi;Ascomycota;Sordariomycetes;Ophiostomatales;Ophiostomataceae;Sporothrix;Sporothrix ranii	Ophiostomataceae	Pathotroph	Plant Pathogen	Probable
ASV4875	Fungi;Ascomycota;Sordariomycetes;Xylariales;Microdochiaceae;Microdochium;Microdochium bolleyi	Microdochium bolleyi	Pathotroph	Plant Pathogen	Probable
ASV5063	Fungi;Ascomycota;Sordariomycetes;Ophiostomatales;Ophiostomataceae;Ophiostoma;Ophiostoma tetropii	Ophiostomataceae	Pathotroph	Plant Pathogen	Probable
ASV5212	Fungi;Ascomycota;Taphrinomycetes;Taphrinales;Taphrinaceae;Taphrina;Taphrina inositophila	Taphrinaceae	Pathotroph	Plant Pathogen	Probable
ASV5679	Fungi;Ascomycota;Leotiomycetes;Helotiales;Sclerotiniaceae;unclassified;unclassified	Sclerotiniaceae	Pathotroph	Plant Pathogen	Probable
ASV5759	Fungi;Ascomycota;Leotiomycetes;Helotiales;Sclerotiniaceae;Sclerotinia;unclassified	Sclerotiniaceae	Pathotroph	Plant Pathogen	Probable
ASV5870	Fungi;Ascomycota;Sordariomycetes;Ophiostomatales;Ophiostomataceae;Ophiostoma;unclassified	Ophiostomataceae	Pathotroph	Plant Pathogen	Probable
ASV5896	Fungi;Basidiomycota;Ustilaginomycetes;Ustilaginales;Ustilaginaceae;Melanopsichium;unclassified	Ustilaginaceae	Pathotroph	Plant Pathogen	Probable
ASV5979	Fungi;Ascomycota;Leotiomycetes;Helotiales;Sclerotiniaceae;Monilia;Monilia medoacensis	Sclerotiniaceae	Pathotroph	Plant Pathogen	Probable
ASV6088	Fungi;Ascomycota;Leotiomycetes;Helotiales;Sclerotiniaceae;Monilia;Monilia medoacensis	Sclerotiniaceae	Pathotroph	Plant Pathogen	Probable
ASV6106	Fungi;Ascomycota;Sordariomycetes;Ophiostomatales;Ophiostomataceae;Sporothrix;Sporothrix ranii	Ophiostomataceae	Pathotroph	Plant Pathogen	Probable
ASV6140	Fungi;Basidiomycota;Ustilaginomycetes;Ustilaginales;Ustilaginaceae;Moesziomyces;unclassified	Ustilaginaceae	Pathotroph	Plant Pathogen	Probable
ASV6227	Fungi;Ascomycota;Leotiomycetes;Helotiales;Sclerotiniaceae;unclassified;unclassified	Sclerotiniaceae	Pathotroph	Plant Pathogen	Probable
ASV6269	Fungi;Ascomycota;Leotiomycetes;Helotiales;Sclerotiniaceae;Monilia;Monilia medoacensis	Sclerotiniaceae	Pathotroph	Plant Pathogen	Probable
ASV6418	Fungi;Ascomycota;Sordariomycetes;Ophiostomatales;Ophiostomataceae;Ophiostoma;Ophiostoma tetropii	Ophiostomataceae	Pathotroph	Plant Pathogen	Probable
ASV6512	Fungi;Ascomycota;Taphrinomycetes;Taphrinales;Taphrinaceae;Taphrina;Taphrina inositophila	Taphrinaceae	Pathotroph	Plant Pathogen	Probable
ASV6550	Fungi;Ascomycota;Sordariomycetes;Ophiostomatales;Ophiostomataceae;Ophiostoma;Ophiostoma tetropii	Ophiostomataceae	Pathotroph	Plant Pathogen	Probable
ASV6999	Fungi;Basidiomycota;Ustilaginomycetes;Ustilaginales;Ustilaginaceae;unclassified;unclassified	Ustilaginaceae	Pathotroph	Plant Pathogen	Probable
ASV7247	Fungi;Basidiomycota;Microbotryomycetes;Microbotryales;Microbotryaceae;Microbotryum;Microbotryum violaceoirregulare	Microbotryaceae	Pathotroph	Plant Pathogen	Probable
ASV7548	Fungi;Ascomycota;Sordariomycetes;Ophiostomatales;Ophiostomataceae;Sporothrix;Sporothrix ranii	Ophiostomataceae	Pathotroph	Plant Pathogen	Probable
ASV7585	Fungi;Ascomycota;Sordariomycetes;Ophiostomatales;Ophiostomataceae;Ophiostoma;unclassified	Ophiostomataceae	Pathotroph	Plant Pathogen	Probable
ASV7735	Fungi;Ascomycota;Taphrinomycetes;Taphrinales;Taphrinaceae;Taphrina;unclassified	Taphrinaceae	Pathotroph	Plant Pathogen	Probable
ASV7841	Fungi;Ascomycota;Sordariomycetes;Ophiostomatales;Ophiostomataceae;Ophiostoma;Ophiostoma tetropii	Ophiostomataceae	Pathotroph	Plant Pathogen	Probable
ASV8192	Fungi;Basidiomycota;Ustilaginomycetes;Ustilaginales;Ustilaginaceae;Sporisorium;Sporisorium catharticum	Ustilaginaceae	Pathotroph	Plant Pathogen	Probable
ASV8216	Fungi;Basidiomycota;Exobasidiomycetes;Exobasidiales;Brachybasidiaceae;Meira;Meira nashicola	Brachybasidiaceae	Pathotroph	Plant Pathogen	Probable
ASV8446	Fungi;Ascomycota;Sordariomycetes;Microascales;Ceratocystidaceae;Ceratocystis;Ceratocystis pilifera	Ceratocystidaceae	Pathotroph	Plant Pathogen	Probable
ASV8448	Fungi;Ascomycota;Sordariomycetes;Ophiostomatales;Ophiostomataceae;Ophiostoma;Ophiostoma tetropii	Ophiostomataceae	Pathotroph	Plant Pathogen	Probable
ASV8466	Fungi;Ascomycota;Leotiomycetes;Helotiales;Sclerotiniaceae;unclassified;unclassified	Sclerotiniaceae	Pathotroph	Plant Pathogen	Probable
ASV8495	Fungi;Ascomycota;Eurotiomycetes;Coryneliales;Coryneliaceae;Caliciopsis;unclassified	Coryneliaceae	Pathotroph	Plant Pathogen	Probable
ASV8509	Fungi;Basidiomycota;Ustilaginomycetes;Ustilaginales;Ustilaginaceae;unclassified;unclassified	Ustilaginaceae	Pathotroph	Plant Pathogen	Probable
ASV8571	Fungi;Basidiomycota;Ustilaginomycetes;Ustilaginales;Ustilaginaceae;Ustilaginaceae_gen_Incertae_sedis;unclassified	Ustilaginaceae	Pathotroph	Plant Pathogen	Probable
ASV497	Fungi;Basidiomycota;Tremellomycetes;Trichosporonales;Trichosporonaceae;Trichosporon;unclassified	Trichosporon	Pathotroph-Saprotroph	|Animal Parasite|-Animal Pathogen-Undefined Saprotroph	Probable
ASV1169	Fungi;Ascomycota;Dothideomycetes;Pleosporales;Nigrogranaceae;Nigrograna;Nigrograna antibiotica	Nigrograna	Pathotroph-Saprotroph	|Animal Parasite|-Animal Pathogen-Undefined Saprotroph	Probable
ASV1714	Fungi;Ascomycota;Dothideomycetes;Pleosporales;Nigrogranaceae;Nigrograna;unclassified	Nigrograna	Pathotroph-Saprotroph	|Animal Parasite|-Animal Pathogen-Undefined Saprotroph	Probable
ASV1833	Fungi;Ascomycota;Dothideomycetes;Pleosporales;Nigrogranaceae;Nigrograna;unclassified	Nigrograna	Pathotroph-Saprotroph	|Animal Parasite|-Animal Pathogen-Undefined Saprotroph	Probable
ASV2169	Fungi;Basidiomycota;Tremellomycetes;Trichosporonales;Trichosporonaceae;Trichosporon;Trichosporon ovoides	Trichosporon	Pathotroph-Saprotroph	|Animal Parasite|-Animal Pathogen-Undefined Saprotroph	Probable
ASV2393	Fungi;Ascomycota;Dothideomycetes;Pleosporales;Nigrogranaceae;Nigrograna;unclassified	Nigrograna	Pathotroph-Saprotroph	|Animal Parasite|-Animal Pathogen-Undefined Saprotroph	Probable
ASV2926	Fungi;Basidiomycota;Tremellomycetes;Trichosporonales;Trichosporonaceae;Trichosporon;Trichosporon ovoides	Trichosporon	Pathotroph-Saprotroph	|Animal Parasite|-Animal Pathogen-Undefined Saprotroph	Probable
ASV3120	Fungi;Basidiomycota;Tremellomycetes;Trichosporonales;Trichosporonaceae;Trichosporon;Trichosporon ovoides	Trichosporon	Pathotroph-Saprotroph	|Animal Parasite|-Animal Pathogen-Undefined Saprotroph	Probable
ASV3431	Fungi;Basidiomycota;Tremellomycetes;Trichosporonales;Trichosporonaceae;Trichosporon;Trichosporon ovoides	Trichosporon	Pathotroph-Saprotroph	|Animal Parasite|-Animal Pathogen-Undefined Saprotroph	Probable
ASV3893	Fungi;Basidiomycota;Tremellomycetes;Trichosporonales;Trichosporonaceae;Trichosporon;Trichosporon ovoides	Trichosporon	Pathotroph-Saprotroph	|Animal Parasite|-Animal Pathogen-Undefined Saprotroph	Probable
ASV4368	Fungi;Ascomycota;Dothideomycetes;Pleosporales;Nigrogranaceae;Nigrograna;unclassified	Nigrograna	Pathotroph-Saprotroph	|Animal Parasite|-Animal Pathogen-Undefined Saprotroph	Probable
ASV4808	Fungi;Ascomycota;Dothideomycetes;Pleosporales;Nigrogranaceae;Nigrograna;unclassified	Nigrograna	Pathotroph-Saprotroph	|Animal Parasite|-Animal Pathogen-Undefined Saprotroph	Probable
ASV6741	Fungi;Ascomycota;Dothideomycetes;Pleosporales;Nigrogranaceae;Nigrograna;unclassified	Nigrograna	Pathotroph-Saprotroph	|Animal Parasite|-Animal Pathogen-Undefined Saprotroph	Probable
ASV7785	Fungi;Ascomycota;Dothideomycetes;Pleosporales;Nigrogranaceae;Nigrograna;unclassified	Nigrograna	Pathotroph-Saprotroph	|Animal Parasite|-Animal Pathogen-Undefined Saprotroph	Probable
ASV93	Fungi;Ascomycota;Sordariomycetes;Glomerellales;Plectosphaerellaceae;Gibellulopsis;unclassified	Gibellulopsis	Pathotroph-Saprotroph	|Plant Pathogen|-Plant Saprotroph	Probable
ASV175	Fungi;Ascomycota;Sordariomycetes;Glomerellales;Plectosphaerellaceae;Gibellulopsis;unclassified	Gibellulopsis	Pathotroph-Saprotroph	|Plant Pathogen|-Plant Saprotroph	Probable
ASV534	Fungi;Ascomycota;Sordariomycetes;Glomerellales;Plectosphaerellaceae;Gibellulopsis;unclassified	Gibellulopsis	Pathotroph-Saprotroph	|Plant Pathogen|-Plant Saprotroph	Probable
ASV705	Fungi;Ascomycota;Eurotiomycetes;Chaetothyriales;Pyrenotrichaceae;Neophaeococcomyces;unclassified	Neophaeococcomyces	Pathotroph-Saprotroph	|Plant Pathogen|-Plant Saprotroph	Probable
ASV3215	Fungi;Ascomycota;Eurotiomycetes;Chaetothyriales;Pyrenotrichaceae;Neophaeococcomyces;unclassified	Neophaeococcomyces	Pathotroph-Saprotroph	|Plant Pathogen|-Plant Saprotroph	Probable
ASV3593	Fungi;Ascomycota;Sordariomycetes;Glomerellales;Plectosphaerellaceae;Gibellulopsis;unclassified	Gibellulopsis	Pathotroph-Saprotroph	|Plant Pathogen|-Plant Saprotroph	Probable
ASV4326	Fungi;Ascomycota;Eurotiomycetes;Chaetothyriales;Pyrenotrichaceae;Neophaeococcomyces;unclassified	Neophaeococcomyces	Pathotroph-Saprotroph	|Plant Pathogen|-Plant Saprotroph	Probable
ASV4939	Fungi;Ascomycota;Eurotiomycetes;Chaetothyriales;Pyrenotrichaceae;Neophaeococcomyces;unclassified	Neophaeococcomyces	Pathotroph-Saprotroph	|Plant Pathogen|-Plant Saprotroph	Probable
ASV5455	Fungi;Ascomycota;Sordariomycetes;Glomerellales;Plectosphaerellaceae;Gibellulopsis;unclassified	Gibellulopsis	Pathotroph-Saprotroph	|Plant Pathogen|-Plant Saprotroph	Probable
ASV6099	Fungi;Ascomycota;Eurotiomycetes;Chaetothyriales;Pyrenotrichaceae;Neophaeococcomyces;unclassified	Neophaeococcomyces	Pathotroph-Saprotroph	|Plant Pathogen|-Plant Saprotroph	Probable
ASV7206	Fungi;Ascomycota;Eurotiomycetes;Chaetothyriales;Pyrenotrichaceae;Neophaeococcomyces;unclassified	Neophaeococcomyces	Pathotroph-Saprotroph	|Plant Pathogen|-Plant Saprotroph	Probable
ASV1738	Fungi;Basidiomycota;Agaricomycetes;Polyporales;Laetiporaceae;Laetiporus;unclassified	Laetiporus	Pathotroph-Saprotroph	|Plant Pathogen|-Wood Saprotroph	Highly Probable
ASV4214	Fungi;Basidiomycota;Agaricomycetes;Polyporales;Laetiporaceae;Laetiporus;unclassified	Laetiporus	Pathotroph-Saprotroph	|Plant Pathogen|-Wood Saprotroph	Highly Probable
ASV4433	Fungi;Basidiomycota;Agaricomycetes;Polyporales;Laetiporaceae;Laetiporus;unclassified	Laetiporus	Pathotroph-Saprotroph	|Plant Pathogen|-Wood Saprotroph	Highly Probable
ASV5739	Fungi;Basidiomycota;Agaricomycetes;Polyporales;Laetiporaceae;Laetiporus;unclassified	Laetiporus	Pathotroph-Saprotroph	|Plant Pathogen|-Wood Saprotroph	Highly Probable
ASV7348	Fungi;Basidiomycota;Agaricomycetes;Polyporales;Laetiporaceae;Laetiporus;unclassified	Laetiporus	Pathotroph-Saprotroph	|Plant Pathogen|-Wood Saprotroph	Highly Probable
ASV7907	Fungi;Basidiomycota;Agaricomycetes;Polyporales;Laetiporaceae;Laetiporus;unclassified	Laetiporus	Pathotroph-Saprotroph	|Plant Pathogen|-Wood Saprotroph	Highly Probable
ASV503	Fungi;Ascomycota;Sordariomycetes;Hypocreales;Bionectriaceae;Acremonium;Acremonium polychromum	Bionectriaceae	Pathotroph-Saprotroph	Algal Parasite-Bryophyte Parasite-Fungal Parasite-Undefined Saprotroph	Probable
ASV914	Fungi;Ascomycota;Sordariomycetes;Hypocreales;Bionectriaceae;Acremonium;Acremonium charticola	Bionectriaceae	Pathotroph-Saprotroph	Algal Parasite-Bryophyte Parasite-Fungal Parasite-Undefined Saprotroph	Probable
ASV1107	Fungi;Ascomycota;Sordariomycetes;Hypocreales;Bionectriaceae;Acremonium;Acremonium sclerotigenum	Bionectriaceae	Pathotroph-Saprotroph	Algal Parasite-Bryophyte Parasite-Fungal Parasite-Undefined Saprotroph	Probable
ASV1122	Fungi;Ascomycota;Sordariomycetes;Hypocreales;Bionectriaceae;Stephanonectria;unclassified	Bionectriaceae	Pathotroph-Saprotroph	Algal Parasite-Bryophyte Parasite-Fungal Parasite-Undefined Saprotroph	Probable
ASV1180	Fungi;Ascomycota;Sordariomycetes;Hypocreales;Bionectriaceae;Acremonium;Acremonium polychromum	Bionectriaceae	Pathotroph-Saprotroph	Algal Parasite-Bryophyte Parasite-Fungal Parasite-Undefined Saprotroph	Probable
ASV1208	Fungi;Ascomycota;Sordariomycetes;Hypocreales;Bionectriaceae;Ovicillium;Ovicillium subglobosum	Bionectriaceae	Pathotroph-Saprotroph	Algal Parasite-Bryophyte Parasite-Fungal Parasite-Undefined Saprotroph	Probable
ASV1505	Fungi;Ascomycota;Sordariomycetes;Hypocreales;Bionectriaceae;Ovicillium;Ovicillium napiforme	Bionectriaceae	Pathotroph-Saprotroph	Algal Parasite-Bryophyte Parasite-Fungal Parasite-Undefined Saprotroph	Probable
ASV1606	Fungi;Ascomycota;Sordariomycetes;Hypocreales;Bionectriaceae;Acremonium;Acremonium polychromum	Bionectriaceae	Pathotroph-Saprotroph	Algal Parasite-Bryophyte Parasite-Fungal Parasite-Undefined Saprotroph	Probable
ASV1778	Fungi;Ascomycota;Sordariomycetes;Hypocreales;Bionectriaceae;Clonostachys;unclassified	Bionectriaceae	Pathotroph-Saprotroph	Algal Parasite-Bryophyte Parasite-Fungal Parasite-Undefined Saprotroph	Probable
ASV1869	Fungi;Ascomycota;Sordariomycetes;Hypocreales;Bionectriaceae;Acremonium;Acremonium polychromum	Bionectriaceae	Pathotroph-Saprotroph	Algal Parasite-Bryophyte Parasite-Fungal Parasite-Undefined Saprotroph	Probable
ASV1883	Fungi;Ascomycota;Sordariomycetes;Hypocreales;Bionectriaceae;Acremonium;Acremonium polychromum	Bionectriaceae	Pathotroph-Saprotroph	Algal Parasite-Bryophyte Parasite-Fungal Parasite-Undefined Saprotroph	Probable
ASV1885	Fungi;Ascomycota;Sordariomycetes;Hypocreales;Bionectriaceae;Acremonium;Acremonium sclerotigenum	Bionectriaceae	Pathotroph-Saprotroph	Algal Parasite-Bryophyte Parasite-Fungal Parasite-Undefined Saprotroph	Probable
ASV1938	Fungi;Ascomycota;Sordariomycetes;Hypocreales;Bionectriaceae;Acremonium;Acremonium pinkertoniae	Bionectriaceae	Pathotroph-Saprotroph	Algal Parasite-Bryophyte Parasite-Fungal Parasite-Undefined Saprotroph	Probable
ASV2124	Fungi;Ascomycota;Sordariomycetes;Hypocreales;Bionectriaceae;Acremonium;Acremonium polychromum	Bionectriaceae	Pathotroph-Saprotroph	Algal Parasite-Bryophyte Parasite-Fungal Parasite-Undefined Saprotroph	Probable
ASV2125	Fungi;Ascomycota;Sordariomycetes;Hypocreales;Bionectriaceae;Acremonium;Acremonium charticola	Bionectriaceae	Pathotroph-Saprotroph	Algal Parasite-Bryophyte Parasite-Fungal Parasite-Undefined Saprotroph	Probable
ASV2308	Fungi;Ascomycota;Sordariomycetes;Hypocreales;Bionectriaceae;Acremonium;Acremonium guillematii	Bionectriaceae	Pathotroph-Saprotroph	Algal Parasite-Bryophyte Parasite-Fungal Parasite-Undefined Saprotroph	Probable
ASV2362	Fungi;Ascomycota;Sordariomycetes;Hypocreales;Bionectriaceae;Acremonium;Acremonium charticola	Bionectriaceae	Pathotroph-Saprotroph	Algal Parasite-Bryophyte Parasite-Fungal Parasite-Undefined Saprotroph	Probable
ASV2496	Fungi;Ascomycota;Sordariomycetes;Hypocreales;Bionectriaceae;unclassified;unclassified	Bionectriaceae	Pathotroph-Saprotroph	Algal Parasite-Bryophyte Parasite-Fungal Parasite-Undefined Saprotroph	Probable
ASV2530	Fungi;Ascomycota;Sordariomycetes;Hypocreales;Bionectriaceae;Acremonium;Acremonium polychromum	Bionectriaceae	Pathotroph-Saprotroph	Algal Parasite-Bryophyte Parasite-Fungal Parasite-Undefined Saprotroph	Probable
ASV2605	Fungi;Ascomycota;Sordariomycetes;Hypocreales;Bionectriaceae;Acremonium;Acremonium polychromum	Bionectriaceae	Pathotroph-Saprotroph	Algal Parasite-Bryophyte Parasite-Fungal Parasite-Undefined Saprotroph	Probable
ASV2630	Fungi;Ascomycota;Sordariomycetes;Hypocreales;Bionectriaceae;Ovicillium;unclassified	Bionectriaceae	Pathotroph-Saprotroph	Algal Parasite-Bryophyte Parasite-Fungal Parasite-Undefined Saprotroph	Probable
ASV2665	Fungi;Ascomycota;Sordariomycetes;Hypocreales;Bionectriaceae;Acremonium;Acremonium sclerotigenum	Bionectriaceae	Pathotroph-Saprotroph	Algal Parasite-Bryophyte Parasite-Fungal Parasite-Undefined Saprotroph	Probable
ASV2717	Fungi;Ascomycota;Sordariomycetes;Hypocreales;Bionectriaceae;Acremonium;Acremonium polychromum	Bionectriaceae	Pathotroph-Saprotroph	Algal Parasite-Bryophyte Parasite-Fungal Parasite-Undefined Saprotroph	Probable
ASV2721	Fungi;Ascomycota;Sordariomycetes;Hypocreales;Bionectriaceae;Acremonium;Acremonium rutilum	Bionectriaceae	Pathotroph-Saprotroph	Algal Parasite-Bryophyte Parasite-Fungal Parasite-Undefined Saprotroph	Probable
ASV2830	Fungi;Ascomycota;Sordariomycetes;Hypocreales;Bionectriaceae;Acremonium;Acremonium charticola	Bionectriaceae	Pathotroph-Saprotroph	Algal Parasite-Bryophyte Parasite-Fungal Parasite-Undefined Saprotroph	Probable
ASV2833	Fungi;Ascomycota;Sordariomycetes;Hypocreales;Bionectriaceae;Acremonium;Acremonium sclerotigenum	Bionectriaceae	Pathotroph-Saprotroph	Algal Parasite-Bryophyte Parasite-Fungal Parasite-Undefined Saprotroph	Probable
ASV2847	Fungi;Ascomycota;Sordariomycetes;Hypocreales;Bionectriaceae;Acremonium;Acremonium polychromum	Bionectriaceae	Pathotroph-Saprotroph	Algal Parasite-Bryophyte Parasite-Fungal Parasite-Undefined Saprotroph	Probable
ASV2901	Fungi;Ascomycota;Sordariomycetes;Hypocreales;Bionectriaceae;Acremonium;Acremonium sclerotigenum	Bionectriaceae	Pathotroph-Saprotroph	Algal Parasite-Bryophyte Parasite-Fungal Parasite-Undefined Saprotroph	Probable
ASV2971	Fungi;Ascomycota;Sordariomycetes;Hypocreales;Bionectriaceae;Caespitomonium;unclassified	Bionectriaceae	Pathotroph-Saprotroph	Algal Parasite-Bryophyte Parasite-Fungal Parasite-Undefined Saprotroph	Probable
ASV3009	Fungi;Ascomycota;Sordariomycetes;Hypocreales;Bionectriaceae;Acremonium;Acremonium polychromum	Bionectriaceae	Pathotroph-Saprotroph	Algal Parasite-Bryophyte Parasite-Fungal Parasite-Undefined Saprotroph	Probable
ASV3086	Fungi;Ascomycota;Sordariomycetes;Hypocreales;Bionectriaceae;Clonostachys;unclassified	Bionectriaceae	Pathotroph-Saprotroph	Algal Parasite-Bryophyte Parasite-Fungal Parasite-Undefined Saprotroph	Probable
ASV3122	Fungi;Ascomycota;Sordariomycetes;Hypocreales;Bionectriaceae;Acremonium;Acremonium polychromum	Bionectriaceae	Pathotroph-Saprotroph	Algal Parasite-Bryophyte Parasite-Fungal Parasite-Undefined Saprotroph	Probable
ASV3183	Fungi;Ascomycota;Sordariomycetes;Hypocreales;Bionectriaceae;Acremonium;Acremonium polychromum	Bionectriaceae	Pathotroph-Saprotroph	Algal Parasite-Bryophyte Parasite-Fungal Parasite-Undefined Saprotroph	Probable
ASV3244	Fungi;Ascomycota;Sordariomycetes;Hypocreales;Bionectriaceae;Acremonium;Acremonium charticola	Bionectriaceae	Pathotroph-Saprotroph	Algal Parasite-Bryophyte Parasite-Fungal Parasite-Undefined Saprotroph	Probable
ASV3270	Fungi;Ascomycota;Sordariomycetes;Hypocreales;Bionectriaceae;Acremonium;Acremonium charticola	Bionectriaceae	Pathotroph-Saprotroph	Algal Parasite-Bryophyte Parasite-Fungal Parasite-Undefined Saprotroph	Probable
ASV3291	Fungi;Ascomycota;Sordariomycetes;Hypocreales;Bionectriaceae;unclassified;unclassified	Bionectriaceae	Pathotroph-Saprotroph	Algal Parasite-Bryophyte Parasite-Fungal Parasite-Undefined Saprotroph	Probable
ASV3374	Fungi;Ascomycota;Sordariomycetes;Hypocreales;Bionectriaceae;Acremonium;Acremonium pinkertoniae	Bionectriaceae	Pathotroph-Saprotroph	Algal Parasite-Bryophyte Parasite-Fungal Parasite-Undefined Saprotroph	Probable
ASV3387	Fungi;Ascomycota;Sordariomycetes;Hypocreales;Bionectriaceae;Acremonium;unclassified	Bionectriaceae	Pathotroph-Saprotroph	Algal Parasite-Bryophyte Parasite-Fungal Parasite-Undefined Saprotroph	Probable
ASV3537	Fungi;Ascomycota;Sordariomycetes;Hypocreales;Bionectriaceae;Acremonium;Acremonium polychromum	Bionectriaceae	Pathotroph-Saprotroph	Algal Parasite-Bryophyte Parasite-Fungal Parasite-Undefined Saprotroph	Probable
ASV3614	Fungi;Ascomycota;Sordariomycetes;Hypocreales;Bionectriaceae;Acremonium;Acremonium polychromum	Bionectriaceae	Pathotroph-Saprotroph	Algal Parasite-Bryophyte Parasite-Fungal Parasite-Undefined Saprotroph	Probable
ASV3627	Fungi;Ascomycota;Sordariomycetes;Hypocreales;Bionectriaceae;Acremonium;Acremonium polychromum	Bionectriaceae	Pathotroph-Saprotroph	Algal Parasite-Bryophyte Parasite-Fungal Parasite-Undefined Saprotroph	Probable
ASV3767	Fungi;Ascomycota;Sordariomycetes;Hypocreales;Bionectriaceae;Acremonium;Acremonium polychromum	Bionectriaceae	Pathotroph-Saprotroph	Algal Parasite-Bryophyte Parasite-Fungal Parasite-Undefined Saprotroph	Probable
ASV3819	Fungi;Ascomycota;Sordariomycetes;Hypocreales;Bionectriaceae;Clonostachys;unclassified	Bionectriaceae	Pathotroph-Saprotroph	Algal Parasite-Bryophyte Parasite-Fungal Parasite-Undefined Saprotroph	Probable
ASV3829	Fungi;Ascomycota;Sordariomycetes;Hypocreales;Bionectriaceae;Acremonium;Acremonium charticola	Bionectriaceae	Pathotroph-Saprotroph	Algal Parasite-Bryophyte Parasite-Fungal Parasite-Undefined Saprotroph	Probable
ASV3837	Fungi;Ascomycota;Sordariomycetes;Hypocreales;Bionectriaceae;Caespitomonium;unclassified	Bionectriaceae	Pathotroph-Saprotroph	Algal Parasite-Bryophyte Parasite-Fungal Parasite-Undefined Saprotroph	Probable
ASV3940	Fungi;Ascomycota;Sordariomycetes;Hypocreales;Bionectriaceae;Acremonium;Acremonium polychromum	Bionectriaceae	Pathotroph-Saprotroph	Algal Parasite-Bryophyte Parasite-Fungal Parasite-Undefined Saprotroph	Probable
ASV3971	Fungi;Ascomycota;Sordariomycetes;Hypocreales;Bionectriaceae;Acremonium;Acremonium hyalinulum	Bionectriaceae	Pathotroph-Saprotroph	Algal Parasite-Bryophyte Parasite-Fungal Parasite-Undefined Saprotroph	Probable
ASV3983	Fungi;Ascomycota;Sordariomycetes;Hypocreales;Bionectriaceae;Acremonium;Acremonium sclerotigenum	Bionectriaceae	Pathotroph-Saprotroph	Algal Parasite-Bryophyte Parasite-Fungal Parasite-Undefined Saprotroph	Probable
ASV4067	Fungi;Ascomycota;Sordariomycetes;Hypocreales;Bionectriaceae;Acremonium;Acremonium polychromum	Bionectriaceae	Pathotroph-Saprotroph	Algal Parasite-Bryophyte Parasite-Fungal Parasite-Undefined Saprotroph	Probable
ASV4088	Fungi;Ascomycota;Sordariomycetes;Hypocreales;Bionectriaceae;Acremonium;Acremonium charticola	Bionectriaceae	Pathotroph-Saprotroph	Algal Parasite-Bryophyte Parasite-Fungal Parasite-Undefined Saprotroph	Probable
ASV4243	Fungi;Ascomycota;Sordariomycetes;Hypocreales;Bionectriaceae;Acremonium;Acremonium polychromum	Bionectriaceae	Pathotroph-Saprotroph	Algal Parasite-Bryophyte Parasite-Fungal Parasite-Undefined Saprotroph	Probable
ASV4452	Fungi;Ascomycota;Sordariomycetes;Hypocreales;Bionectriaceae;Acremonium;Acremonium polychromum	Bionectriaceae	Pathotroph-Saprotroph	Algal Parasite-Bryophyte Parasite-Fungal Parasite-Undefined Saprotroph	Probable
ASV4564	Fungi;Ascomycota;Sordariomycetes;Hypocreales;Bionectriaceae;Acremonium;Acremonium charticola	Bionectriaceae	Pathotroph-Saprotroph	Algal Parasite-Bryophyte Parasite-Fungal Parasite-Undefined Saprotroph	Probable
ASV4567	Fungi;Ascomycota;Sordariomycetes;Hypocreales;Bionectriaceae;Acremonium;Acremonium charticola	Bionectriaceae	Pathotroph-Saprotroph	Algal Parasite-Bryophyte Parasite-Fungal Parasite-Undefined Saprotroph	Probable
ASV4576	Fungi;Ascomycota;Sordariomycetes;Hypocreales;Bionectriaceae;Acremonium;Acremonium polychromum	Bionectriaceae	Pathotroph-Saprotroph	Algal Parasite-Bryophyte Parasite-Fungal Parasite-Undefined Saprotroph	Probable
ASV4671	Fungi;Ascomycota;Sordariomycetes;Hypocreales;Bionectriaceae;Lasionectria;unclassified	Bionectriaceae	Pathotroph-Saprotroph	Algal Parasite-Bryophyte Parasite-Fungal Parasite-Undefined Saprotroph	Probable
ASV4775	Fungi;Ascomycota;Sordariomycetes;Hypocreales;Bionectriaceae;Acremonium;Acremonium charticola	Bionectriaceae	Pathotroph-Saprotroph	Algal Parasite-Bryophyte Parasite-Fungal Parasite-Undefined Saprotroph	Probable
ASV4797	Fungi;Ascomycota;Sordariomycetes;Hypocreales;Bionectriaceae;Acremonium;Acremonium polychromum	Bionectriaceae	Pathotroph-Saprotroph	Algal Parasite-Bryophyte Parasite-Fungal Parasite-Undefined Saprotroph	Probable
ASV4890	Fungi;Ascomycota;Sordariomycetes;Hypocreales;Bionectriaceae;Stephanonectria;unclassified	Bionectriaceae	Pathotroph-Saprotroph	Algal Parasite-Bryophyte Parasite-Fungal Parasite-Undefined Saprotroph	Probable
ASV4972	Fungi;Ascomycota;Sordariomycetes;Hypocreales;Bionectriaceae;Acremonium;Acremonium polychromum	Bionectriaceae	Pathotroph-Saprotroph	Algal Parasite-Bryophyte Parasite-Fungal Parasite-Undefined Saprotroph	Probable
ASV5003	Fungi;Ascomycota;Sordariomycetes;Hypocreales;Bionectriaceae;Ijuhya;Ijuhya parilis	Bionectriaceae	Pathotroph-Saprotroph	Algal Parasite-Bryophyte Parasite-Fungal Parasite-Undefined Saprotroph	Probable
ASV5025	Fungi;Ascomycota;Sordariomycetes;Hypocreales;Bionectriaceae;Acremonium;Acremonium sclerotigenum	Bionectriaceae	Pathotroph-Saprotroph	Algal Parasite-Bryophyte Parasite-Fungal Parasite-Undefined Saprotroph	Probable
ASV5115	Fungi;Ascomycota;Sordariomycetes;Hypocreales;Bionectriaceae;Acremonium;Acremonium polychromum	Bionectriaceae	Pathotroph-Saprotroph	Algal Parasite-Bryophyte Parasite-Fungal Parasite-Undefined Saprotroph	Probable
ASV5150	Fungi;Ascomycota;Sordariomycetes;Hypocreales;Bionectriaceae;Acremonium;Acremonium rutilum	Bionectriaceae	Pathotroph-Saprotroph	Algal Parasite-Bryophyte Parasite-Fungal Parasite-Undefined Saprotroph	Probable
ASV5506	Fungi;Ascomycota;Sordariomycetes;Hypocreales;Bionectriaceae;Acremonium;Acremonium alternatum	Bionectriaceae	Pathotroph-Saprotroph	Algal Parasite-Bryophyte Parasite-Fungal Parasite-Undefined Saprotroph	Probable
ASV5656	Fungi;Ascomycota;Sordariomycetes;Hypocreales;Bionectriaceae;Acremonium;Acremonium exiguum	Bionectriaceae	Pathotroph-Saprotroph	Algal Parasite-Bryophyte Parasite-Fungal Parasite-Undefined Saprotroph	Probable
ASV5691	Fungi;Ascomycota;Sordariomycetes;Hypocreales;Bionectriaceae;Acremonium;unclassified	Bionectriaceae	Pathotroph-Saprotroph	Algal Parasite-Bryophyte Parasite-Fungal Parasite-Undefined Saprotroph	Probable
ASV5817	Fungi;Ascomycota;Sordariomycetes;Hypocreales;Bionectriaceae;Acremonium;Acremonium polychromum	Bionectriaceae	Pathotroph-Saprotroph	Algal Parasite-Bryophyte Parasite-Fungal Parasite-Undefined Saprotroph	Probable
ASV5836	Fungi;Ascomycota;Sordariomycetes;Hypocreales;Bionectriaceae;Acremonium;Acremonium sclerotigenum	Bionectriaceae	Pathotroph-Saprotroph	Algal Parasite-Bryophyte Parasite-Fungal Parasite-Undefined Saprotroph	Probable
ASV5855	Fungi;Ascomycota;Sordariomycetes;Hypocreales;Bionectriaceae;Acremonium;Acremonium sclerotigenum	Bionectriaceae	Pathotroph-Saprotroph	Algal Parasite-Bryophyte Parasite-Fungal Parasite-Undefined Saprotroph	Probable
ASV5889	Fungi;Ascomycota;Sordariomycetes;Hypocreales;Bionectriaceae;Acremonium;Acremonium charticola	Bionectriaceae	Pathotroph-Saprotroph	Algal Parasite-Bryophyte Parasite-Fungal Parasite-Undefined Saprotroph	Probable
ASV5990	Fungi;Ascomycota;Sordariomycetes;Hypocreales;Bionectriaceae;Valsonectria;Valsonectria simpsonii	Bionectriaceae	Pathotroph-Saprotroph	Algal Parasite-Bryophyte Parasite-Fungal Parasite-Undefined Saprotroph	Probable
ASV6113	Fungi;Ascomycota;Sordariomycetes;Hypocreales;Bionectriaceae;Acremonium;Acremonium polychromum	Bionectriaceae	Pathotroph-Saprotroph	Algal Parasite-Bryophyte Parasite-Fungal Parasite-Undefined Saprotroph	Probable
ASV6234	Fungi;Ascomycota;Sordariomycetes;Hypocreales;Bionectriaceae;Clonostachys;unclassified	Bionectriaceae	Pathotroph-Saprotroph	Algal Parasite-Bryophyte Parasite-Fungal Parasite-Undefined Saprotroph	Probable
ASV6296	Fungi;Ascomycota;Sordariomycetes;Hypocreales;Bionectriaceae;Acremonium;Acremonium polychromum	Bionectriaceae	Pathotroph-Saprotroph	Algal Parasite-Bryophyte Parasite-Fungal Parasite-Undefined Saprotroph	Probable
ASV6430	Fungi;Ascomycota;Sordariomycetes;Hypocreales;Bionectriaceae;Nigrosabulum;Nigrosabulum globosum	Bionectriaceae	Pathotroph-Saprotroph	Algal Parasite-Bryophyte Parasite-Fungal Parasite-Undefined Saprotroph	Probable
ASV6438	Fungi;Ascomycota;Sordariomycetes;Hypocreales;Bionectriaceae;Roumegueriella;Roumegueriella rufula	Bionectriaceae	Pathotroph-Saprotroph	Algal Parasite-Bryophyte Parasite-Fungal Parasite-Undefined Saprotroph	Probable
ASV6448	Fungi;Ascomycota;Sordariomycetes;Hypocreales;Bionectriaceae;Acremonium;Acremonium sclerotigenum	Bionectriaceae	Pathotroph-Saprotroph	Algal Parasite-Bryophyte Parasite-Fungal Parasite-Undefined Saprotroph	Probable
ASV6457	Fungi;Ascomycota;Sordariomycetes;Hypocreales;Bionectriaceae;Valsonectria;Valsonectria inflata	Bionectriaceae	Pathotroph-Saprotroph	Algal Parasite-Bryophyte Parasite-Fungal Parasite-Undefined Saprotroph	Probable
ASV6459	Fungi;Ascomycota;Sordariomycetes;Hypocreales;Bionectriaceae;Acremonium;Acremonium cavaraeanum	Bionectriaceae	Pathotroph-Saprotroph	Algal Parasite-Bryophyte Parasite-Fungal Parasite-Undefined Saprotroph	Probable
ASV6475	Fungi;Ascomycota;Sordariomycetes;Hypocreales;Bionectriaceae;Stephanonectria;unclassified	Bionectriaceae	Pathotroph-Saprotroph	Algal Parasite-Bryophyte Parasite-Fungal Parasite-Undefined Saprotroph	Probable
ASV6543	Fungi;Ascomycota;Sordariomycetes;Hypocreales;Bionectriaceae;Acremonium;Acremonium polychromum	Bionectriaceae	Pathotroph-Saprotroph	Algal Parasite-Bryophyte Parasite-Fungal Parasite-Undefined Saprotroph	Probable
ASV6749	Fungi;Ascomycota;Sordariomycetes;Hypocreales;Bionectriaceae;Acremonium;Acremonium pinkertoniae	Bionectriaceae	Pathotroph-Saprotroph	Algal Parasite-Bryophyte Parasite-Fungal Parasite-Undefined Saprotroph	Probable
ASV6766	Fungi;Ascomycota;Sordariomycetes;Hypocreales;Bionectriaceae;Acremonium;Acremonium hyalinulum	Bionectriaceae	Pathotroph-Saprotroph	Algal Parasite-Bryophyte Parasite-Fungal Parasite-Undefined Saprotroph	Probable
ASV6768	Fungi;Ascomycota;Sordariomycetes;Hypocreales;Bionectriaceae;Acremonium;Acremonium charticola	Bionectriaceae	Pathotroph-Saprotroph	Algal Parasite-Bryophyte Parasite-Fungal Parasite-Undefined Saprotroph	Probable
ASV6833	Fungi;Ascomycota;Sordariomycetes;Hypocreales;Bionectriaceae;Acremonium;Acremonium sclerotigenum	Bionectriaceae	Pathotroph-Saprotroph	Algal Parasite-Bryophyte Parasite-Fungal Parasite-Undefined Saprotroph	Probable
ASV6941	Fungi;Ascomycota;Sordariomycetes;Hypocreales;Bionectriaceae;Acremonium;Acremonium charticola	Bionectriaceae	Pathotroph-Saprotroph	Algal Parasite-Bryophyte Parasite-Fungal Parasite-Undefined Saprotroph	Probable
ASV6982	Fungi;Ascomycota;Sordariomycetes;Hypocreales;Bionectriaceae;Acremonium;Acremonium charticola	Bionectriaceae	Pathotroph-Saprotroph	Algal Parasite-Bryophyte Parasite-Fungal Parasite-Undefined Saprotroph	Probable
ASV7281	Fungi;Ascomycota;Sordariomycetes;Hypocreales;Bionectriaceae;Acremonium;Acremonium polychromum	Bionectriaceae	Pathotroph-Saprotroph	Algal Parasite-Bryophyte Parasite-Fungal Parasite-Undefined Saprotroph	Probable
ASV7285	Fungi;Ascomycota;Sordariomycetes;Hypocreales;Bionectriaceae;Caespitomonium;unclassified	Bionectriaceae	Pathotroph-Saprotroph	Algal Parasite-Bryophyte Parasite-Fungal Parasite-Undefined Saprotroph	Probable
ASV7351	Fungi;Ascomycota;Sordariomycetes;Hypocreales;Bionectriaceae;Acremonium;Acremonium guillematii	Bionectriaceae	Pathotroph-Saprotroph	Algal Parasite-Bryophyte Parasite-Fungal Parasite-Undefined Saprotroph	Probable
ASV7352	Fungi;Ascomycota;Sordariomycetes;Hypocreales;Bionectriaceae;Acremonium;Acremonium rutilum	Bionectriaceae	Pathotroph-Saprotroph	Algal Parasite-Bryophyte Parasite-Fungal Parasite-Undefined Saprotroph	Probable
ASV7430	Fungi;Ascomycota;Sordariomycetes;Hypocreales;Bionectriaceae;Acremonium;Acremonium polychromum	Bionectriaceae	Pathotroph-Saprotroph	Algal Parasite-Bryophyte Parasite-Fungal Parasite-Undefined Saprotroph	Probable
ASV7466	Fungi;Ascomycota;Sordariomycetes;Hypocreales;Bionectriaceae;Acremonium;Acremonium sclerotigenum	Bionectriaceae	Pathotroph-Saprotroph	Algal Parasite-Bryophyte Parasite-Fungal Parasite-Undefined Saprotroph	Probable
ASV7484	Fungi;Ascomycota;Sordariomycetes;Hypocreales;Bionectriaceae;Acremonium;Acremonium polychromum	Bionectriaceae	Pathotroph-Saprotroph	Algal Parasite-Bryophyte Parasite-Fungal Parasite-Undefined Saprotroph	Probable
ASV7488	Fungi;Ascomycota;Sordariomycetes;Hypocreales;Bionectriaceae;Acremonium;Acremonium sclerotigenum	Bionectriaceae	Pathotroph-Saprotroph	Algal Parasite-Bryophyte Parasite-Fungal Parasite-Undefined Saprotroph	Probable
ASV7645	Fungi;Ascomycota;Sordariomycetes;Hypocreales;Bionectriaceae;Valsonectria;Valsonectria simpsonii	Bionectriaceae	Pathotroph-Saprotroph	Algal Parasite-Bryophyte Parasite-Fungal Parasite-Undefined Saprotroph	Probable
ASV7912	Fungi;Ascomycota;Sordariomycetes;Hypocreales;Bionectriaceae;Acremonium;Acremonium pinkertoniae	Bionectriaceae	Pathotroph-Saprotroph	Algal Parasite-Bryophyte Parasite-Fungal Parasite-Undefined Saprotroph	Probable
ASV7950	Fungi;Ascomycota;Sordariomycetes;Hypocreales;Bionectriaceae;Stephanonectria;unclassified	Bionectriaceae	Pathotroph-Saprotroph	Algal Parasite-Bryophyte Parasite-Fungal Parasite-Undefined Saprotroph	Probable
ASV7988	Fungi;Ascomycota;Sordariomycetes;Hypocreales;Bionectriaceae;Acremonium;unclassified	Bionectriaceae	Pathotroph-Saprotroph	Algal Parasite-Bryophyte Parasite-Fungal Parasite-Undefined Saprotroph	Probable
ASV7997	Fungi;Ascomycota;Sordariomycetes;Hypocreales;Bionectriaceae;Acremonium;Acremonium sclerotigenum	Bionectriaceae	Pathotroph-Saprotroph	Algal Parasite-Bryophyte Parasite-Fungal Parasite-Undefined Saprotroph	Probable
ASV8030	Fungi;Ascomycota;Sordariomycetes;Hypocreales;Bionectriaceae;Nigrosabulum;Nigrosabulum globosum	Bionectriaceae	Pathotroph-Saprotroph	Algal Parasite-Bryophyte Parasite-Fungal Parasite-Undefined Saprotroph	Probable
ASV8063	Fungi;Ascomycota;Sordariomycetes;Hypocreales;Bionectriaceae;Acremonium;unclassified	Bionectriaceae	Pathotroph-Saprotroph	Algal Parasite-Bryophyte Parasite-Fungal Parasite-Undefined Saprotroph	Probable
ASV8119	Fungi;Ascomycota;Sordariomycetes;Hypocreales;Bionectriaceae;Acremonium;Acremonium polychromum	Bionectriaceae	Pathotroph-Saprotroph	Algal Parasite-Bryophyte Parasite-Fungal Parasite-Undefined Saprotroph	Probable
ASV8276	Fungi;Ascomycota;Sordariomycetes;Hypocreales;Bionectriaceae;unclassified;unclassified	Bionectriaceae	Pathotroph-Saprotroph	Algal Parasite-Bryophyte Parasite-Fungal Parasite-Undefined Saprotroph	Probable
ASV8346	Fungi;Ascomycota;Sordariomycetes;Hypocreales;Bionectriaceae;Acremonium;Acremonium sclerotigenum	Bionectriaceae	Pathotroph-Saprotroph	Algal Parasite-Bryophyte Parasite-Fungal Parasite-Undefined Saprotroph	Probable
ASV8369	Fungi;Ascomycota;Sordariomycetes;Hypocreales;Bionectriaceae;Bryocentria;unclassified	Bionectriaceae	Pathotroph-Saprotroph	Algal Parasite-Bryophyte Parasite-Fungal Parasite-Undefined Saprotroph	Probable
ASV8462	Fungi;Ascomycota;Sordariomycetes;Hypocreales;Bionectriaceae;Caespitomonium;unclassified	Bionectriaceae	Pathotroph-Saprotroph	Algal Parasite-Bryophyte Parasite-Fungal Parasite-Undefined Saprotroph	Probable
ASV8615	Fungi;Ascomycota;Sordariomycetes;Hypocreales;Bionectriaceae;Acremonium;Acremonium hyalinulum	Bionectriaceae	Pathotroph-Saprotroph	Algal Parasite-Bryophyte Parasite-Fungal Parasite-Undefined Saprotroph	Probable
ASV8669	Fungi;Ascomycota;Sordariomycetes;Hypocreales;Bionectriaceae;Caespitomonium;unclassified	Bionectriaceae	Pathotroph-Saprotroph	Algal Parasite-Bryophyte Parasite-Fungal Parasite-Undefined Saprotroph	Probable
ASV8718	Fungi;Ascomycota;Sordariomycetes;Hypocreales;Bionectriaceae;Acremonium;Acremonium charticola	Bionectriaceae	Pathotroph-Saprotroph	Algal Parasite-Bryophyte Parasite-Fungal Parasite-Undefined Saprotroph	Probable
ASV8725	Fungi;Ascomycota;Sordariomycetes;Hypocreales;Bionectriaceae;Valsonectria;Valsonectria portsmouthensis	Bionectriaceae	Pathotroph-Saprotroph	Algal Parasite-Bryophyte Parasite-Fungal Parasite-Undefined Saprotroph	Probable
ASV8740	Fungi;Ascomycota;Sordariomycetes;Hypocreales;Bionectriaceae;Stephanonectria;unclassified	Bionectriaceae	Pathotroph-Saprotroph	Algal Parasite-Bryophyte Parasite-Fungal Parasite-Undefined Saprotroph	Probable
ASV8822	Fungi;Ascomycota;Sordariomycetes;Hypocreales;Bionectriaceae;Caespitomonium;unclassified	Bionectriaceae	Pathotroph-Saprotroph	Algal Parasite-Bryophyte Parasite-Fungal Parasite-Undefined Saprotroph	Probable
ASV8880	Fungi;Ascomycota;Sordariomycetes;Hypocreales;Bionectriaceae;Ovicillium;Ovicillium subglobosum	Bionectriaceae	Pathotroph-Saprotroph	Algal Parasite-Bryophyte Parasite-Fungal Parasite-Undefined Saprotroph	Probable
ASV8931	Fungi;Ascomycota;Sordariomycetes;Hypocreales;Bionectriaceae;Stephanonectria;unclassified	Bionectriaceae	Pathotroph-Saprotroph	Algal Parasite-Bryophyte Parasite-Fungal Parasite-Undefined Saprotroph	Probable
ASV8977	Fungi;Ascomycota;Sordariomycetes;Hypocreales;Bionectriaceae;Ovicillium;Ovicillium subglobosum	Bionectriaceae	Pathotroph-Saprotroph	Algal Parasite-Bryophyte Parasite-Fungal Parasite-Undefined Saprotroph	Probable
ASV8985	Fungi;Ascomycota;Sordariomycetes;Hypocreales;Bionectriaceae;Acremonium;Acremonium purpurascens	Bionectriaceae	Pathotroph-Saprotroph	Algal Parasite-Bryophyte Parasite-Fungal Parasite-Undefined Saprotroph	Probable
ASV517	Fungi;Basidiomycota;Agaricomycetes;Agaricales;Physalacriaceae;Armillaria;Armillaria cepistipes	Physalacriaceae	Pathotroph-Saprotroph	Algal Parasite--Leaf Saprotroph-Wood Saprotroph	Probable
ASV808	Fungi;Basidiomycota;Agaricomycetes;Agaricales;Physalacriaceae;Armillaria;unclassified	Physalacriaceae	Pathotroph-Saprotroph	Algal Parasite--Leaf Saprotroph-Wood Saprotroph	Probable
ASV950	Fungi;Basidiomycota;Agaricomycetes;Agaricales;Physalacriaceae;Armillaria;Armillaria mellea	Physalacriaceae	Pathotroph-Saprotroph	Algal Parasite--Leaf Saprotroph-Wood Saprotroph	Probable
ASV1045	Fungi;Basidiomycota;Agaricomycetes;Agaricales;Physalacriaceae;Armillaria;Armillaria mellea	Physalacriaceae	Pathotroph-Saprotroph	Algal Parasite--Leaf Saprotroph-Wood Saprotroph	Probable
ASV1557	Fungi;Basidiomycota;Agaricomycetes;Agaricales;Physalacriaceae;Armillaria;Armillaria cepistipes	Physalacriaceae	Pathotroph-Saprotroph	Algal Parasite--Leaf Saprotroph-Wood Saprotroph	Probable
ASV1712	Fungi;Basidiomycota;Agaricomycetes;Agaricales;Physalacriaceae;Armillaria;Armillaria mellea	Physalacriaceae	Pathotroph-Saprotroph	Algal Parasite--Leaf Saprotroph-Wood Saprotroph	Probable
ASV1871	Fungi;Basidiomycota;Agaricomycetes;Agaricales;Physalacriaceae;Armillaria;Armillaria cepistipes	Physalacriaceae	Pathotroph-Saprotroph	Algal Parasite--Leaf Saprotroph-Wood Saprotroph	Probable
ASV2204	Fungi;Basidiomycota;Agaricomycetes;Agaricales;Physalacriaceae;Armillaria;unclassified	Physalacriaceae	Pathotroph-Saprotroph	Algal Parasite--Leaf Saprotroph-Wood Saprotroph	Probable
ASV2533	Fungi;Basidiomycota;Agaricomycetes;Agaricales;Physalacriaceae;Armillaria;Armillaria cepistipes	Physalacriaceae	Pathotroph-Saprotroph	Algal Parasite--Leaf Saprotroph-Wood Saprotroph	Probable
ASV2849	Fungi;Basidiomycota;Agaricomycetes;Agaricales;Physalacriaceae;Armillaria;Armillaria mellea	Physalacriaceae	Pathotroph-Saprotroph	Algal Parasite--Leaf Saprotroph-Wood Saprotroph	Probable
ASV2854	Fungi;Basidiomycota;Agaricomycetes;Agaricales;Physalacriaceae;Armillaria;Armillaria cepistipes	Physalacriaceae	Pathotroph-Saprotroph	Algal Parasite--Leaf Saprotroph-Wood Saprotroph	Probable
ASV2891	Fungi;Basidiomycota;Agaricomycetes;Agaricales;Physalacriaceae;Armillaria;Armillaria mellea	Physalacriaceae	Pathotroph-Saprotroph	Algal Parasite--Leaf Saprotroph-Wood Saprotroph	Probable
ASV3036	Fungi;Basidiomycota;Agaricomycetes;Agaricales;Physalacriaceae;Armillaria;Armillaria cepistipes	Physalacriaceae	Pathotroph-Saprotroph	Algal Parasite--Leaf Saprotroph-Wood Saprotroph	Probable
ASV3343	Fungi;Basidiomycota;Agaricomycetes;Agaricales;Physalacriaceae;Armillaria;unclassified	Physalacriaceae	Pathotroph-Saprotroph	Algal Parasite--Leaf Saprotroph-Wood Saprotroph	Probable
ASV3380	Fungi;Basidiomycota;Agaricomycetes;Agaricales;Physalacriaceae;Armillaria;Armillaria mellea	Physalacriaceae	Pathotroph-Saprotroph	Algal Parasite--Leaf Saprotroph-Wood Saprotroph	Probable
ASV3505	Fungi;Basidiomycota;Agaricomycetes;Agaricales;Physalacriaceae;Armillaria;Armillaria mellea	Physalacriaceae	Pathotroph-Saprotroph	Algal Parasite--Leaf Saprotroph-Wood Saprotroph	Probable
ASV3514	Fungi;Basidiomycota;Agaricomycetes;Agaricales;Physalacriaceae;Armillaria;Armillaria mellea	Physalacriaceae	Pathotroph-Saprotroph	Algal Parasite--Leaf Saprotroph-Wood Saprotroph	Probable
ASV3657	Fungi;Basidiomycota;Agaricomycetes;Agaricales;Physalacriaceae;Armillaria;Armillaria cepistipes	Physalacriaceae	Pathotroph-Saprotroph	Algal Parasite--Leaf Saprotroph-Wood Saprotroph	Probable
ASV3711	Fungi;Basidiomycota;Agaricomycetes;Agaricales;Physalacriaceae;Armillaria;Armillaria cepistipes	Physalacriaceae	Pathotroph-Saprotroph	Algal Parasite--Leaf Saprotroph-Wood Saprotroph	Probable
ASV3770	Fungi;Basidiomycota;Agaricomycetes;Agaricales;Physalacriaceae;Armillaria;Armillaria cepistipes	Physalacriaceae	Pathotroph-Saprotroph	Algal Parasite--Leaf Saprotroph-Wood Saprotroph	Probable
ASV4394	Fungi;Basidiomycota;Agaricomycetes;Agaricales;Physalacriaceae;Armillaria;Armillaria cepistipes	Physalacriaceae	Pathotroph-Saprotroph	Algal Parasite--Leaf Saprotroph-Wood Saprotroph	Probable
ASV4496	Fungi;Basidiomycota;Agaricomycetes;Agaricales;Physalacriaceae;Armillaria;Armillaria cepistipes	Physalacriaceae	Pathotroph-Saprotroph	Algal Parasite--Leaf Saprotroph-Wood Saprotroph	Probable
ASV4539	Fungi;Basidiomycota;Agaricomycetes;Agaricales;Physalacriaceae;Armillaria;Armillaria cepistipes	Physalacriaceae	Pathotroph-Saprotroph	Algal Parasite--Leaf Saprotroph-Wood Saprotroph	Probable
ASV4947	Fungi;Basidiomycota;Agaricomycetes;Agaricales;Physalacriaceae;Armillaria;Armillaria cepistipes	Physalacriaceae	Pathotroph-Saprotroph	Algal Parasite--Leaf Saprotroph-Wood Saprotroph	Probable
ASV5309	Fungi;Basidiomycota;Agaricomycetes;Agaricales;Physalacriaceae;Armillaria;Armillaria mellea	Physalacriaceae	Pathotroph-Saprotroph	Algal Parasite--Leaf Saprotroph-Wood Saprotroph	Probable
ASV5539	Fungi;Basidiomycota;Agaricomycetes;Agaricales;Physalacriaceae;Armillaria;Armillaria mellea	Physalacriaceae	Pathotroph-Saprotroph	Algal Parasite--Leaf Saprotroph-Wood Saprotroph	Probable
ASV5961	Fungi;Basidiomycota;Agaricomycetes;Agaricales;Physalacriaceae;Armillaria;Armillaria mellea	Physalacriaceae	Pathotroph-Saprotroph	Algal Parasite--Leaf Saprotroph-Wood Saprotroph	Probable
ASV6090	Fungi;Basidiomycota;Agaricomycetes;Agaricales;Physalacriaceae;Armillaria;Armillaria mellea	Physalacriaceae	Pathotroph-Saprotroph	Algal Parasite--Leaf Saprotroph-Wood Saprotroph	Probable
ASV6489	Fungi;Basidiomycota;Agaricomycetes;Agaricales;Physalacriaceae;Armillaria;Armillaria cepistipes	Physalacriaceae	Pathotroph-Saprotroph	Algal Parasite--Leaf Saprotroph-Wood Saprotroph	Probable
ASV6511	Fungi;Basidiomycota;Agaricomycetes;Agaricales;Physalacriaceae;Armillaria;Armillaria mellea	Physalacriaceae	Pathotroph-Saprotroph	Algal Parasite--Leaf Saprotroph-Wood Saprotroph	Probable
ASV6805	Fungi;Basidiomycota;Agaricomycetes;Agaricales;Physalacriaceae;Armillaria;Armillaria mellea	Physalacriaceae	Pathotroph-Saprotroph	Algal Parasite--Leaf Saprotroph-Wood Saprotroph	Probable
ASV6943	Fungi;Basidiomycota;Agaricomycetes;Agaricales;Physalacriaceae;Armillaria;Armillaria cepistipes	Physalacriaceae	Pathotroph-Saprotroph	Algal Parasite--Leaf Saprotroph-Wood Saprotroph	Probable
ASV7125	Fungi;Basidiomycota;Agaricomycetes;Agaricales;Physalacriaceae;Armillaria;Armillaria mellea	Physalacriaceae	Pathotroph-Saprotroph	Algal Parasite--Leaf Saprotroph-Wood Saprotroph	Probable
ASV7148	Fungi;Basidiomycota;Agaricomycetes;Agaricales;Physalacriaceae;Armillaria;Armillaria mellea	Physalacriaceae	Pathotroph-Saprotroph	Algal Parasite--Leaf Saprotroph-Wood Saprotroph	Probable
ASV7394	Fungi;Basidiomycota;Agaricomycetes;Agaricales;Physalacriaceae;Armillaria;Armillaria cepistipes	Physalacriaceae	Pathotroph-Saprotroph	Algal Parasite--Leaf Saprotroph-Wood Saprotroph	Probable
ASV7402	Fungi;Basidiomycota;Agaricomycetes;Agaricales;Physalacriaceae;Armillaria;Armillaria mellea	Physalacriaceae	Pathotroph-Saprotroph	Algal Parasite--Leaf Saprotroph-Wood Saprotroph	Probable
ASV7457	Fungi;Basidiomycota;Agaricomycetes;Agaricales;Physalacriaceae;Armillaria;Armillaria mellea	Physalacriaceae	Pathotroph-Saprotroph	Algal Parasite--Leaf Saprotroph-Wood Saprotroph	Probable
ASV7462	Fungi;Basidiomycota;Agaricomycetes;Agaricales;Physalacriaceae;Armillaria;unclassified	Physalacriaceae	Pathotroph-Saprotroph	Algal Parasite--Leaf Saprotroph-Wood Saprotroph	Probable
ASV7622	Fungi;Basidiomycota;Agaricomycetes;Agaricales;Physalacriaceae;Armillaria;Armillaria cepistipes	Physalacriaceae	Pathotroph-Saprotroph	Algal Parasite--Leaf Saprotroph-Wood Saprotroph	Probable
ASV7684	Fungi;Basidiomycota;Agaricomycetes;Agaricales;Physalacriaceae;Cylindrobasidium;Cylindrobasidium evolvens	Physalacriaceae	Pathotroph-Saprotroph	Algal Parasite--Leaf Saprotroph-Wood Saprotroph	Probable
ASV7995	Fungi;Basidiomycota;Agaricomycetes;Agaricales;Physalacriaceae;Armillaria;Armillaria cepistipes	Physalacriaceae	Pathotroph-Saprotroph	Algal Parasite--Leaf Saprotroph-Wood Saprotroph	Probable
ASV8544	Fungi;Basidiomycota;Agaricomycetes;Agaricales;Physalacriaceae;Cryptomarasmius;Cryptomarasmius celtibericus	Physalacriaceae	Pathotroph-Saprotroph	Algal Parasite--Leaf Saprotroph-Wood Saprotroph	Probable
ASV8676	Fungi;Basidiomycota;Agaricomycetes;Agaricales;Physalacriaceae;Cylindrobasidium;Cylindrobasidium evolvens	Physalacriaceae	Pathotroph-Saprotroph	Algal Parasite--Leaf Saprotroph-Wood Saprotroph	Probable
ASV1151	Fungi;Basidiomycota;Malasseziomycetes;Malasseziales;Malasseziaceae;Malassezia;unclassified	Malassezia	Pathotroph-Saprotroph	Animal Pathogen-|Undefined Saprotroph|	Probable
ASV1730	Fungi;Basidiomycota;Malasseziomycetes;Malasseziales;Malasseziaceae;Malassezia;unclassified	Malassezia	Pathotroph-Saprotroph	Animal Pathogen-|Undefined Saprotroph|	Probable
ASV2791	Fungi;Basidiomycota;Malasseziomycetes;Malasseziales;Malasseziaceae;Malassezia;Malassezia yamatoensis	Malassezia	Pathotroph-Saprotroph	Animal Pathogen-|Undefined Saprotroph|	Probable
ASV3310	Fungi;Basidiomycota;Malasseziomycetes;Malasseziales;Malasseziaceae;Malassezia;unclassified	Malassezia	Pathotroph-Saprotroph	Animal Pathogen-|Undefined Saprotroph|	Probable
ASV3484	Fungi;Basidiomycota;Malasseziomycetes;Malasseziales;Malasseziaceae;Malassezia;unclassified	Malassezia	Pathotroph-Saprotroph	Animal Pathogen-|Undefined Saprotroph|	Probable
ASV3582	Fungi;Basidiomycota;Malasseziomycetes;Malasseziales;Malasseziaceae;Malassezia;Malassezia yamatoensis	Malassezia	Pathotroph-Saprotroph	Animal Pathogen-|Undefined Saprotroph|	Probable
ASV6110	Fungi;Basidiomycota;Malasseziomycetes;Malasseziales;Malasseziaceae;Malassezia;unclassified	Malassezia	Pathotroph-Saprotroph	Animal Pathogen-|Undefined Saprotroph|	Probable
ASV6353	Fungi;Basidiomycota;Malasseziomycetes;Malasseziales;Malasseziaceae;Malassezia;unclassified	Malassezia	Pathotroph-Saprotroph	Animal Pathogen-|Undefined Saprotroph|	Probable
ASV6762	Fungi;Basidiomycota;Malasseziomycetes;Malasseziales;Malasseziaceae;Malassezia;Malassezia yamatoensis	Malassezia	Pathotroph-Saprotroph	Animal Pathogen-|Undefined Saprotroph|	Probable
ASV17	Fungi;Ascomycota;Eurotiomycetes;Chaetothyriales;Herpotrichiellaceae;Exophiala;unclassified	Herpotrichiellaceae	Pathotroph-Saprotroph	Animal Pathogen-Fungal Parasite-Undefined Saprotroph	Probable
ASV207	Fungi;Ascomycota;Eurotiomycetes;Chaetothyriales;Herpotrichiellaceae;Exophiala;Exophiala dermatitidis	Herpotrichiellaceae	Pathotroph-Saprotroph	Animal Pathogen-Fungal Parasite-Undefined Saprotroph	Probable
ASV247	Fungi;Ascomycota;Eurotiomycetes;Chaetothyriales;Herpotrichiellaceae;Exophiala;unclassified	Herpotrichiellaceae	Pathotroph-Saprotroph	Animal Pathogen-Fungal Parasite-Undefined Saprotroph	Probable
ASV309	Fungi;Ascomycota;Eurotiomycetes;Chaetothyriales;Herpotrichiellaceae;Exophiala;Exophiala dermatitidis	Herpotrichiellaceae	Pathotroph-Saprotroph	Animal Pathogen-Fungal Parasite-Undefined Saprotroph	Probable
ASV321	Fungi;Ascomycota;Eurotiomycetes;Chaetothyriales;Herpotrichiellaceae;Exophiala;Exophiala pisciphila	Herpotrichiellaceae	Pathotroph-Saprotroph	Animal Pathogen-Fungal Parasite-Undefined Saprotroph	Probable
ASV323	Fungi;Ascomycota;Eurotiomycetes;Chaetothyriales;Herpotrichiellaceae;Exophiala;unclassified	Herpotrichiellaceae	Pathotroph-Saprotroph	Animal Pathogen-Fungal Parasite-Undefined Saprotroph	Probable
ASV363	Fungi;Ascomycota;Eurotiomycetes;Chaetothyriales;Herpotrichiellaceae;Exophiala;Exophiala dermatitidis	Herpotrichiellaceae	Pathotroph-Saprotroph	Animal Pathogen-Fungal Parasite-Undefined Saprotroph	Probable
ASV413	Fungi;Ascomycota;Eurotiomycetes;Chaetothyriales;Herpotrichiellaceae;Exophiala;Exophiala dermatitidis	Herpotrichiellaceae	Pathotroph-Saprotroph	Animal Pathogen-Fungal Parasite-Undefined Saprotroph	Probable
ASV445	Fungi;Ascomycota;Eurotiomycetes;Chaetothyriales;Herpotrichiellaceae;Exophiala;unclassified	Herpotrichiellaceae	Pathotroph-Saprotroph	Animal Pathogen-Fungal Parasite-Undefined Saprotroph	Probable
ASV525	Fungi;Ascomycota;Eurotiomycetes;Chaetothyriales;Herpotrichiellaceae;Exophiala;unclassified	Herpotrichiellaceae	Pathotroph-Saprotroph	Animal Pathogen-Fungal Parasite-Undefined Saprotroph	Probable
ASV566	Fungi;Ascomycota;Eurotiomycetes;Chaetothyriales;Herpotrichiellaceae;Exophiala;Exophiala dermatitidis	Herpotrichiellaceae	Pathotroph-Saprotroph	Animal Pathogen-Fungal Parasite-Undefined Saprotroph	Probable
ASV583	Fungi;Ascomycota;Eurotiomycetes;Chaetothyriales;Herpotrichiellaceae;Exophiala;Exophiala dermatitidis	Herpotrichiellaceae	Pathotroph-Saprotroph	Animal Pathogen-Fungal Parasite-Undefined Saprotroph	Probable
ASV587	Fungi;Ascomycota;Eurotiomycetes;Chaetothyriales;Herpotrichiellaceae;Exophiala;Exophiala pisciphila	Herpotrichiellaceae	Pathotroph-Saprotroph	Animal Pathogen-Fungal Parasite-Undefined Saprotroph	Probable
ASV623	Fungi;Ascomycota;Eurotiomycetes;Chaetothyriales;Herpotrichiellaceae;Exophiala;Exophiala pisciphila	Herpotrichiellaceae	Pathotroph-Saprotroph	Animal Pathogen-Fungal Parasite-Undefined Saprotroph	Probable
ASV658	Fungi;Ascomycota;Eurotiomycetes;Chaetothyriales;Herpotrichiellaceae;Exophiala;Exophiala dermatitidis	Herpotrichiellaceae	Pathotroph-Saprotroph	Animal Pathogen-Fungal Parasite-Undefined Saprotroph	Probable
ASV665	Fungi;Ascomycota;Eurotiomycetes;Chaetothyriales;Herpotrichiellaceae;Exophiala;Exophiala dermatitidis	Herpotrichiellaceae	Pathotroph-Saprotroph	Animal Pathogen-Fungal Parasite-Undefined Saprotroph	Probable
ASV740	Fungi;Ascomycota;Eurotiomycetes;Chaetothyriales;Herpotrichiellaceae;Exophiala;Exophiala pisciphila	Herpotrichiellaceae	Pathotroph-Saprotroph	Animal Pathogen-Fungal Parasite-Undefined Saprotroph	Probable
ASV809	Fungi;Ascomycota;Eurotiomycetes;Chaetothyriales;Herpotrichiellaceae;Exophiala;Exophiala dermatitidis	Herpotrichiellaceae	Pathotroph-Saprotroph	Animal Pathogen-Fungal Parasite-Undefined Saprotroph	Probable
ASV834	Fungi;Ascomycota;Eurotiomycetes;Chaetothyriales;Herpotrichiellaceae;Exophiala;Exophiala dermatitidis	Herpotrichiellaceae	Pathotroph-Saprotroph	Animal Pathogen-Fungal Parasite-Undefined Saprotroph	Probable
ASV884	Fungi;Ascomycota;Eurotiomycetes;Chaetothyriales;Herpotrichiellaceae;Exophiala;Exophiala castellanii	Herpotrichiellaceae	Pathotroph-Saprotroph	Animal Pathogen-Fungal Parasite-Undefined Saprotroph	Probable
ASV890	Fungi;Ascomycota;Eurotiomycetes;Chaetothyriales;Herpotrichiellaceae;Exophiala;Exophiala pisciphila	Herpotrichiellaceae	Pathotroph-Saprotroph	Animal Pathogen-Fungal Parasite-Undefined Saprotroph	Probable
ASV1093	Fungi;Ascomycota;Eurotiomycetes;Chaetothyriales;Herpotrichiellaceae;Exophiala;Exophiala pisciphila	Herpotrichiellaceae	Pathotroph-Saprotroph	Animal Pathogen-Fungal Parasite-Undefined Saprotroph	Probable
ASV1132	Fungi;Ascomycota;Eurotiomycetes;Chaetothyriales;Herpotrichiellaceae;Exophiala;Exophiala pisciphila	Herpotrichiellaceae	Pathotroph-Saprotroph	Animal Pathogen-Fungal Parasite-Undefined Saprotroph	Probable
ASV1213	Fungi;Ascomycota;Eurotiomycetes;Chaetothyriales;Herpotrichiellaceae;Exophiala;unclassified	Herpotrichiellaceae	Pathotroph-Saprotroph	Animal Pathogen-Fungal Parasite-Undefined Saprotroph	Probable
ASV1237	Fungi;Ascomycota;Eurotiomycetes;Chaetothyriales;Herpotrichiellaceae;Exophiala;Exophiala castellanii	Herpotrichiellaceae	Pathotroph-Saprotroph	Animal Pathogen-Fungal Parasite-Undefined Saprotroph	Probable
ASV1313	Fungi;Ascomycota;Eurotiomycetes;Chaetothyriales;Herpotrichiellaceae;Exophiala;Exophiala pisciphila	Herpotrichiellaceae	Pathotroph-Saprotroph	Animal Pathogen-Fungal Parasite-Undefined Saprotroph	Probable
ASV1336	Fungi;Ascomycota;Eurotiomycetes;Chaetothyriales;Herpotrichiellaceae;Exophiala;Exophiala pisciphila	Herpotrichiellaceae	Pathotroph-Saprotroph	Animal Pathogen-Fungal Parasite-Undefined Saprotroph	Probable
ASV1373	Fungi;Ascomycota;Eurotiomycetes;Chaetothyriales;Herpotrichiellaceae;Exophiala;Exophiala castellanii	Herpotrichiellaceae	Pathotroph-Saprotroph	Animal Pathogen-Fungal Parasite-Undefined Saprotroph	Probable
ASV1440	Fungi;Ascomycota;Eurotiomycetes;Chaetothyriales;Herpotrichiellaceae;Exophiala;Exophiala xenobiotica	Herpotrichiellaceae	Pathotroph-Saprotroph	Animal Pathogen-Fungal Parasite-Undefined Saprotroph	Probable
ASV1441	Fungi;Ascomycota;Eurotiomycetes;Chaetothyriales;Herpotrichiellaceae;Exophiala;Exophiala pisciphila	Herpotrichiellaceae	Pathotroph-Saprotroph	Animal Pathogen-Fungal Parasite-Undefined Saprotroph	Probable
ASV1473	Fungi;Ascomycota;Eurotiomycetes;Chaetothyriales;Herpotrichiellaceae;Exophiala;Exophiala pisciphila	Herpotrichiellaceae	Pathotroph-Saprotroph	Animal Pathogen-Fungal Parasite-Undefined Saprotroph	Probable
ASV1529	Fungi;Ascomycota;Eurotiomycetes;Chaetothyriales;Herpotrichiellaceae;Exophiala;Exophiala pisciphila	Herpotrichiellaceae	Pathotroph-Saprotroph	Animal Pathogen-Fungal Parasite-Undefined Saprotroph	Probable
ASV1609	Fungi;Ascomycota;Eurotiomycetes;Chaetothyriales;Herpotrichiellaceae;Exophiala;Exophiala dermatitidis	Herpotrichiellaceae	Pathotroph-Saprotroph	Animal Pathogen-Fungal Parasite-Undefined Saprotroph	Probable
ASV1636	Fungi;Ascomycota;Eurotiomycetes;Chaetothyriales;Herpotrichiellaceae;Exophiala;unclassified	Herpotrichiellaceae	Pathotroph-Saprotroph	Animal Pathogen-Fungal Parasite-Undefined Saprotroph	Probable
ASV1641	Fungi;Ascomycota;Eurotiomycetes;Chaetothyriales;Herpotrichiellaceae;Exophiala;Exophiala pisciphila	Herpotrichiellaceae	Pathotroph-Saprotroph	Animal Pathogen-Fungal Parasite-Undefined Saprotroph	Probable
ASV1642	Fungi;Ascomycota;Eurotiomycetes;Chaetothyriales;Herpotrichiellaceae;Exophiala;unclassified	Herpotrichiellaceae	Pathotroph-Saprotroph	Animal Pathogen-Fungal Parasite-Undefined Saprotroph	Probable
ASV1684	Fungi;Ascomycota;Eurotiomycetes;Chaetothyriales;Herpotrichiellaceae;Exophiala;Exophiala xenobiotica	Herpotrichiellaceae	Pathotroph-Saprotroph	Animal Pathogen-Fungal Parasite-Undefined Saprotroph	Probable
ASV1775	Fungi;Ascomycota;Eurotiomycetes;Chaetothyriales;Herpotrichiellaceae;Exophiala;Exophiala phaeomuriformis	Herpotrichiellaceae	Pathotroph-Saprotroph	Animal Pathogen-Fungal Parasite-Undefined Saprotroph	Probable
ASV1992	Fungi;Ascomycota;Eurotiomycetes;Chaetothyriales;Herpotrichiellaceae;Exophiala;Exophiala angulospora	Herpotrichiellaceae	Pathotroph-Saprotroph	Animal Pathogen-Fungal Parasite-Undefined Saprotroph	Probable
ASV1996	Fungi;Ascomycota;Eurotiomycetes;Chaetothyriales;Herpotrichiellaceae;Exophiala;Exophiala castellanii	Herpotrichiellaceae	Pathotroph-Saprotroph	Animal Pathogen-Fungal Parasite-Undefined Saprotroph	Probable
ASV2039	Fungi;Ascomycota;Eurotiomycetes;Chaetothyriales;Herpotrichiellaceae;Exophiala;Exophiala pisciphila	Herpotrichiellaceae	Pathotroph-Saprotroph	Animal Pathogen-Fungal Parasite-Undefined Saprotroph	Probable
ASV2068	Fungi;Ascomycota;Eurotiomycetes;Chaetothyriales;Herpotrichiellaceae;Exophiala;Exophiala pisciphila	Herpotrichiellaceae	Pathotroph-Saprotroph	Animal Pathogen-Fungal Parasite-Undefined Saprotroph	Probable
ASV2156	Fungi;Ascomycota;Eurotiomycetes;Chaetothyriales;Herpotrichiellaceae;Exophiala;Exophiala pisciphila	Herpotrichiellaceae	Pathotroph-Saprotroph	Animal Pathogen-Fungal Parasite-Undefined Saprotroph	Probable
ASV2198	Fungi;Ascomycota;Eurotiomycetes;Chaetothyriales;Herpotrichiellaceae;Exophiala;Exophiala pisciphila	Herpotrichiellaceae	Pathotroph-Saprotroph	Animal Pathogen-Fungal Parasite-Undefined Saprotroph	Probable
ASV2200	Fungi;Ascomycota;Eurotiomycetes;Chaetothyriales;Herpotrichiellaceae;Exophiala;Exophiala dermatitidis	Herpotrichiellaceae	Pathotroph-Saprotroph	Animal Pathogen-Fungal Parasite-Undefined Saprotroph	Probable
ASV2244	Fungi;Ascomycota;Eurotiomycetes;Chaetothyriales;Herpotrichiellaceae;Exophiala;Exophiala lecanii-corni	Herpotrichiellaceae	Pathotroph-Saprotroph	Animal Pathogen-Fungal Parasite-Undefined Saprotroph	Probable
ASV2284	Fungi;Ascomycota;Eurotiomycetes;Chaetothyriales;Herpotrichiellaceae;Exophiala;Exophiala dermatitidis	Herpotrichiellaceae	Pathotroph-Saprotroph	Animal Pathogen-Fungal Parasite-Undefined Saprotroph	Probable
ASV2307	Fungi;Ascomycota;Eurotiomycetes;Chaetothyriales;Herpotrichiellaceae;Exophiala;Exophiala pisciphila	Herpotrichiellaceae	Pathotroph-Saprotroph	Animal Pathogen-Fungal Parasite-Undefined Saprotroph	Probable
ASV2328	Fungi;Ascomycota;Eurotiomycetes;Chaetothyriales;Herpotrichiellaceae;Exophiala;Exophiala castellanii	Herpotrichiellaceae	Pathotroph-Saprotroph	Animal Pathogen-Fungal Parasite-Undefined Saprotroph	Probable
ASV2330	Fungi;Ascomycota;Eurotiomycetes;Chaetothyriales;Herpotrichiellaceae;Exophiala;unclassified	Herpotrichiellaceae	Pathotroph-Saprotroph	Animal Pathogen-Fungal Parasite-Undefined Saprotroph	Probable
ASV2372	Fungi;Ascomycota;Eurotiomycetes;Chaetothyriales;Herpotrichiellaceae;Exophiala;Exophiala pisciphila	Herpotrichiellaceae	Pathotroph-Saprotroph	Animal Pathogen-Fungal Parasite-Undefined Saprotroph	Probable
ASV2386	Fungi;Ascomycota;Eurotiomycetes;Chaetothyriales;Herpotrichiellaceae;Exophiala;Exophiala dermatitidis	Herpotrichiellaceae	Pathotroph-Saprotroph	Animal Pathogen-Fungal Parasite-Undefined Saprotroph	Probable
ASV2411	Fungi;Ascomycota;Eurotiomycetes;Chaetothyriales;Herpotrichiellaceae;Exophiala;unclassified	Herpotrichiellaceae	Pathotroph-Saprotroph	Animal Pathogen-Fungal Parasite-Undefined Saprotroph	Probable
ASV2604	Fungi;Ascomycota;Eurotiomycetes;Chaetothyriales;Herpotrichiellaceae;Exophiala;Exophiala pisciphila	Herpotrichiellaceae	Pathotroph-Saprotroph	Animal Pathogen-Fungal Parasite-Undefined Saprotroph	Probable
ASV2669	Fungi;Ascomycota;Eurotiomycetes;Chaetothyriales;Herpotrichiellaceae;Exophiala;Exophiala pisciphila	Herpotrichiellaceae	Pathotroph-Saprotroph	Animal Pathogen-Fungal Parasite-Undefined Saprotroph	Probable
ASV2776	Fungi;Ascomycota;Eurotiomycetes;Chaetothyriales;Herpotrichiellaceae;Exophiala;Exophiala xenobiotica	Herpotrichiellaceae	Pathotroph-Saprotroph	Animal Pathogen-Fungal Parasite-Undefined Saprotroph	Probable
ASV2834	Fungi;Ascomycota;Eurotiomycetes;Chaetothyriales;Herpotrichiellaceae;Exophiala;Exophiala mesophila	Herpotrichiellaceae	Pathotroph-Saprotroph	Animal Pathogen-Fungal Parasite-Undefined Saprotroph	Probable
ASV2884	Fungi;Ascomycota;Eurotiomycetes;Chaetothyriales;Herpotrichiellaceae;Exophiala;Exophiala castellanii	Herpotrichiellaceae	Pathotroph-Saprotroph	Animal Pathogen-Fungal Parasite-Undefined Saprotroph	Probable
ASV2923	Fungi;Ascomycota;Eurotiomycetes;Chaetothyriales;Herpotrichiellaceae;Exophiala;Exophiala pisciphila	Herpotrichiellaceae	Pathotroph-Saprotroph	Animal Pathogen-Fungal Parasite-Undefined Saprotroph	Probable
ASV3097	Fungi;Ascomycota;Eurotiomycetes;Chaetothyriales;Herpotrichiellaceae;Exophiala;Exophiala mesophila	Herpotrichiellaceae	Pathotroph-Saprotroph	Animal Pathogen-Fungal Parasite-Undefined Saprotroph	Probable
ASV3121	Fungi;Ascomycota;Eurotiomycetes;Chaetothyriales;Herpotrichiellaceae;Exophiala;Exophiala phaeomuriformis	Herpotrichiellaceae	Pathotroph-Saprotroph	Animal Pathogen-Fungal Parasite-Undefined Saprotroph	Probable
ASV3178	Fungi;Ascomycota;Eurotiomycetes;Chaetothyriales;Herpotrichiellaceae;Exophiala;Exophiala castellanii	Herpotrichiellaceae	Pathotroph-Saprotroph	Animal Pathogen-Fungal Parasite-Undefined Saprotroph	Probable
ASV3213	Fungi;Ascomycota;Eurotiomycetes;Chaetothyriales;Herpotrichiellaceae;Exophiala;Exophiala dermatitidis	Herpotrichiellaceae	Pathotroph-Saprotroph	Animal Pathogen-Fungal Parasite-Undefined Saprotroph	Probable
ASV3332	Fungi;Ascomycota;Eurotiomycetes;Chaetothyriales;Herpotrichiellaceae;Exophiala;Exophiala pisciphila	Herpotrichiellaceae	Pathotroph-Saprotroph	Animal Pathogen-Fungal Parasite-Undefined Saprotroph	Probable
ASV3433	Fungi;Ascomycota;Eurotiomycetes;Chaetothyriales;Herpotrichiellaceae;Exophiala;Exophiala lecanii-corni	Herpotrichiellaceae	Pathotroph-Saprotroph	Animal Pathogen-Fungal Parasite-Undefined Saprotroph	Probable
ASV3665	Fungi;Ascomycota;Eurotiomycetes;Chaetothyriales;Herpotrichiellaceae;Exophiala;Exophiala pisciphila	Herpotrichiellaceae	Pathotroph-Saprotroph	Animal Pathogen-Fungal Parasite-Undefined Saprotroph	Probable
ASV3679	Fungi;Ascomycota;Eurotiomycetes;Chaetothyriales;Herpotrichiellaceae;Exophiala;Exophiala pisciphila	Herpotrichiellaceae	Pathotroph-Saprotroph	Animal Pathogen-Fungal Parasite-Undefined Saprotroph	Probable
ASV3684	Fungi;Ascomycota;Eurotiomycetes;Chaetothyriales;Herpotrichiellaceae;Exophiala;Exophiala lecanii-corni	Herpotrichiellaceae	Pathotroph-Saprotroph	Animal Pathogen-Fungal Parasite-Undefined Saprotroph	Probable
ASV3702	Fungi;Ascomycota;Eurotiomycetes;Chaetothyriales;Herpotrichiellaceae;Exophiala;Exophiala lecanii-corni	Herpotrichiellaceae	Pathotroph-Saprotroph	Animal Pathogen-Fungal Parasite-Undefined Saprotroph	Probable
ASV3712	Fungi;Ascomycota;Eurotiomycetes;Chaetothyriales;Herpotrichiellaceae;Exophiala;Exophiala castellanii	Herpotrichiellaceae	Pathotroph-Saprotroph	Animal Pathogen-Fungal Parasite-Undefined Saprotroph	Probable
ASV3792	Fungi;Ascomycota;Eurotiomycetes;Chaetothyriales;Herpotrichiellaceae;Exophiala;Exophiala heteromorpha	Herpotrichiellaceae	Pathotroph-Saprotroph	Animal Pathogen-Fungal Parasite-Undefined Saprotroph	Probable
ASV3919	Fungi;Ascomycota;Eurotiomycetes;Chaetothyriales;Herpotrichiellaceae;Exophiala;Exophiala xenobiotica	Herpotrichiellaceae	Pathotroph-Saprotroph	Animal Pathogen-Fungal Parasite-Undefined Saprotroph	Probable
ASV3927	Fungi;Ascomycota;Eurotiomycetes;Chaetothyriales;Herpotrichiellaceae;Pseudocladosporium;Pseudocladosporium proteae	Herpotrichiellaceae	Pathotroph-Saprotroph	Animal Pathogen-Fungal Parasite-Undefined Saprotroph	Probable
ASV3942	Fungi;Ascomycota;Eurotiomycetes;Chaetothyriales;Herpotrichiellaceae;Exophiala;Exophiala castellanii	Herpotrichiellaceae	Pathotroph-Saprotroph	Animal Pathogen-Fungal Parasite-Undefined Saprotroph	Probable
ASV3951	Fungi;Ascomycota;Eurotiomycetes;Chaetothyriales;Herpotrichiellaceae;Exophiala;Exophiala castellanii	Herpotrichiellaceae	Pathotroph-Saprotroph	Animal Pathogen-Fungal Parasite-Undefined Saprotroph	Probable
ASV3978	Fungi;Ascomycota;Eurotiomycetes;Chaetothyriales;Herpotrichiellaceae;Exophiala;Exophiala eucalyptigena	Herpotrichiellaceae	Pathotroph-Saprotroph	Animal Pathogen-Fungal Parasite-Undefined Saprotroph	Probable
ASV4018	Fungi;Ascomycota;Eurotiomycetes;Chaetothyriales;Herpotrichiellaceae;Exophiala;Exophiala pisciphila	Herpotrichiellaceae	Pathotroph-Saprotroph	Animal Pathogen-Fungal Parasite-Undefined Saprotroph	Probable
ASV4061	Fungi;Ascomycota;Eurotiomycetes;Chaetothyriales;Herpotrichiellaceae;Exophiala;Exophiala lecanii-corni	Herpotrichiellaceae	Pathotroph-Saprotroph	Animal Pathogen-Fungal Parasite-Undefined Saprotroph	Probable
ASV4174	Fungi;Ascomycota;Eurotiomycetes;Chaetothyriales;Herpotrichiellaceae;Exophiala;Exophiala mesophila	Herpotrichiellaceae	Pathotroph-Saprotroph	Animal Pathogen-Fungal Parasite-Undefined Saprotroph	Probable
ASV4216	Fungi;Ascomycota;Eurotiomycetes;Chaetothyriales;Herpotrichiellaceae;Exophiala;Exophiala xenobiotica	Herpotrichiellaceae	Pathotroph-Saprotroph	Animal Pathogen-Fungal Parasite-Undefined Saprotroph	Probable
ASV4237	Fungi;Ascomycota;Eurotiomycetes;Chaetothyriales;Herpotrichiellaceae;Capronia;Capronia leucadendri	Herpotrichiellaceae	Pathotroph-Saprotroph	Animal Pathogen-Fungal Parasite-Undefined Saprotroph	Probable
ASV4488	Fungi;Ascomycota;Eurotiomycetes;Chaetothyriales;Herpotrichiellaceae;Exophiala;Exophiala xenobiotica	Herpotrichiellaceae	Pathotroph-Saprotroph	Animal Pathogen-Fungal Parasite-Undefined Saprotroph	Probable
ASV4489	Fungi;Ascomycota;Eurotiomycetes;Chaetothyriales;Herpotrichiellaceae;Cladophialophora;Cladophialophora mycetomatis	Herpotrichiellaceae	Pathotroph-Saprotroph	Animal Pathogen-Fungal Parasite-Undefined Saprotroph	Probable
ASV4561	Fungi;Ascomycota;Eurotiomycetes;Chaetothyriales;Herpotrichiellaceae;Cladophialophora;Cladophialophora mycetomatis	Herpotrichiellaceae	Pathotroph-Saprotroph	Animal Pathogen-Fungal Parasite-Undefined Saprotroph	Probable
ASV4632	Fungi;Ascomycota;Eurotiomycetes;Chaetothyriales;Herpotrichiellaceae;Exophiala;Exophiala capensis	Herpotrichiellaceae	Pathotroph-Saprotroph	Animal Pathogen-Fungal Parasite-Undefined Saprotroph	Probable
ASV4649	Fungi;Ascomycota;Eurotiomycetes;Chaetothyriales;Herpotrichiellaceae;Exophiala;Exophiala pisciphila	Herpotrichiellaceae	Pathotroph-Saprotroph	Animal Pathogen-Fungal Parasite-Undefined Saprotroph	Probable
ASV4653	Fungi;Ascomycota;Eurotiomycetes;Chaetothyriales;Herpotrichiellaceae;Exophiala;Exophiala lecanii-corni	Herpotrichiellaceae	Pathotroph-Saprotroph	Animal Pathogen-Fungal Parasite-Undefined Saprotroph	Probable
ASV4693	Fungi;Ascomycota;Eurotiomycetes;Chaetothyriales;Herpotrichiellaceae;unclassified;unclassified	Herpotrichiellaceae	Pathotroph-Saprotroph	Animal Pathogen-Fungal Parasite-Undefined Saprotroph	Probable
ASV4709	Fungi;Ascomycota;Eurotiomycetes;Chaetothyriales;Herpotrichiellaceae;Exophiala;Exophiala xenobiotica	Herpotrichiellaceae	Pathotroph-Saprotroph	Animal Pathogen-Fungal Parasite-Undefined Saprotroph	Probable
ASV4854	Fungi;Ascomycota;Eurotiomycetes;Chaetothyriales;Herpotrichiellaceae;Exophiala;Exophiala xenobiotica	Herpotrichiellaceae	Pathotroph-Saprotroph	Animal Pathogen-Fungal Parasite-Undefined Saprotroph	Probable
ASV4909	Fungi;Ascomycota;Eurotiomycetes;Chaetothyriales;Herpotrichiellaceae;Exophiala;unclassified	Herpotrichiellaceae	Pathotroph-Saprotroph	Animal Pathogen-Fungal Parasite-Undefined Saprotroph	Probable
ASV4932	Fungi;Ascomycota;Eurotiomycetes;Chaetothyriales;Herpotrichiellaceae;Capronia;Capronia leucadendri	Herpotrichiellaceae	Pathotroph-Saprotroph	Animal Pathogen-Fungal Parasite-Undefined Saprotroph	Probable
ASV4993	Fungi;Ascomycota;Eurotiomycetes;Chaetothyriales;Herpotrichiellaceae;Exophiala;Exophiala castellanii	Herpotrichiellaceae	Pathotroph-Saprotroph	Animal Pathogen-Fungal Parasite-Undefined Saprotroph	Probable
ASV5021	Fungi;Ascomycota;Eurotiomycetes;Chaetothyriales;Herpotrichiellaceae;Capronia;Capronia leucadendri	Herpotrichiellaceae	Pathotroph-Saprotroph	Animal Pathogen-Fungal Parasite-Undefined Saprotroph	Probable
ASV5090	Fungi;Ascomycota;Eurotiomycetes;Chaetothyriales;Herpotrichiellaceae;Exophiala;unclassified	Herpotrichiellaceae	Pathotroph-Saprotroph	Animal Pathogen-Fungal Parasite-Undefined Saprotroph	Probable
ASV5191	Fungi;Ascomycota;Eurotiomycetes;Chaetothyriales;Herpotrichiellaceae;Exophiala;Exophiala castellanii	Herpotrichiellaceae	Pathotroph-Saprotroph	Animal Pathogen-Fungal Parasite-Undefined Saprotroph	Probable
ASV5197	Fungi;Ascomycota;Eurotiomycetes;Chaetothyriales;Herpotrichiellaceae;Exophiala;Exophiala phaeomuriformis	Herpotrichiellaceae	Pathotroph-Saprotroph	Animal Pathogen-Fungal Parasite-Undefined Saprotroph	Probable
ASV5226	Fungi;Ascomycota;Eurotiomycetes;Chaetothyriales;Herpotrichiellaceae;Exophiala;Exophiala mali	Herpotrichiellaceae	Pathotroph-Saprotroph	Animal Pathogen-Fungal Parasite-Undefined Saprotroph	Probable
ASV5228	Fungi;Ascomycota;Eurotiomycetes;Chaetothyriales;Herpotrichiellaceae;Exophiala;Exophiala mali	Herpotrichiellaceae	Pathotroph-Saprotroph	Animal Pathogen-Fungal Parasite-Undefined Saprotroph	Probable
ASV5259	Fungi;Ascomycota;Eurotiomycetes;Chaetothyriales;Herpotrichiellaceae;Fonsecaea;Fonsecaea monophora	Herpotrichiellaceae	Pathotroph-Saprotroph	Animal Pathogen-Fungal Parasite-Undefined Saprotroph	Probable
ASV5340	Fungi;Ascomycota;Eurotiomycetes;Chaetothyriales;Herpotrichiellaceae;Exophiala;Exophiala pisciphila	Herpotrichiellaceae	Pathotroph-Saprotroph	Animal Pathogen-Fungal Parasite-Undefined Saprotroph	Probable
ASV5371	Fungi;Ascomycota;Eurotiomycetes;Chaetothyriales;Herpotrichiellaceae;Exophiala;Exophiala dermatitidis	Herpotrichiellaceae	Pathotroph-Saprotroph	Animal Pathogen-Fungal Parasite-Undefined Saprotroph	Probable
ASV5439	Fungi;Ascomycota;Eurotiomycetes;Chaetothyriales;Herpotrichiellaceae;Exophiala;Exophiala angulospora	Herpotrichiellaceae	Pathotroph-Saprotroph	Animal Pathogen-Fungal Parasite-Undefined Saprotroph	Probable
ASV5514	Fungi;Ascomycota;Eurotiomycetes;Chaetothyriales;Herpotrichiellaceae;Exophiala;Exophiala xenobiotica	Herpotrichiellaceae	Pathotroph-Saprotroph	Animal Pathogen-Fungal Parasite-Undefined Saprotroph	Probable
ASV5533	Fungi;Ascomycota;Eurotiomycetes;Chaetothyriales;Herpotrichiellaceae;Exophiala;Exophiala pisciphila	Herpotrichiellaceae	Pathotroph-Saprotroph	Animal Pathogen-Fungal Parasite-Undefined Saprotroph	Probable
ASV5534	Fungi;Ascomycota;Eurotiomycetes;Chaetothyriales;Herpotrichiellaceae;Exophiala;Exophiala castellanii	Herpotrichiellaceae	Pathotroph-Saprotroph	Animal Pathogen-Fungal Parasite-Undefined Saprotroph	Probable
ASV5541	Fungi;Ascomycota;Eurotiomycetes;Chaetothyriales;Herpotrichiellaceae;Exophiala;Exophiala castellanii	Herpotrichiellaceae	Pathotroph-Saprotroph	Animal Pathogen-Fungal Parasite-Undefined Saprotroph	Probable
ASV5628	Fungi;Ascomycota;Eurotiomycetes;Chaetothyriales;Herpotrichiellaceae;Exophiala;Exophiala eucalyptigena	Herpotrichiellaceae	Pathotroph-Saprotroph	Animal Pathogen-Fungal Parasite-Undefined Saprotroph	Probable
ASV5796	Fungi;Ascomycota;Eurotiomycetes;Chaetothyriales;Herpotrichiellaceae;Exophiala;Exophiala castellanii	Herpotrichiellaceae	Pathotroph-Saprotroph	Animal Pathogen-Fungal Parasite-Undefined Saprotroph	Probable
ASV5903	Fungi;Ascomycota;Eurotiomycetes;Chaetothyriales;Herpotrichiellaceae;Exophiala;unclassified	Herpotrichiellaceae	Pathotroph-Saprotroph	Animal Pathogen-Fungal Parasite-Undefined Saprotroph	Probable
ASV5926	Fungi;Ascomycota;Eurotiomycetes;Chaetothyriales;Herpotrichiellaceae;Exophiala;Exophiala angulospora	Herpotrichiellaceae	Pathotroph-Saprotroph	Animal Pathogen-Fungal Parasite-Undefined Saprotroph	Probable
ASV5977	Fungi;Ascomycota;Eurotiomycetes;Chaetothyriales;Herpotrichiellaceae;Phialophora;Phialophora cyclaminis	Herpotrichiellaceae	Pathotroph-Saprotroph	Animal Pathogen-Fungal Parasite-Undefined Saprotroph	Probable
ASV5978	Fungi;Ascomycota;Eurotiomycetes;Chaetothyriales;Herpotrichiellaceae;Exophiala;Exophiala castellanii	Herpotrichiellaceae	Pathotroph-Saprotroph	Animal Pathogen-Fungal Parasite-Undefined Saprotroph	Probable
ASV6001	Fungi;Ascomycota;Eurotiomycetes;Chaetothyriales;Herpotrichiellaceae;Exophiala;Exophiala phaeomuriformis	Herpotrichiellaceae	Pathotroph-Saprotroph	Animal Pathogen-Fungal Parasite-Undefined Saprotroph	Probable
ASV6029	Fungi;Ascomycota;Eurotiomycetes;Chaetothyriales;Herpotrichiellaceae;Exophiala;Exophiala phaeomuriformis	Herpotrichiellaceae	Pathotroph-Saprotroph	Animal Pathogen-Fungal Parasite-Undefined Saprotroph	Probable
ASV6213	Fungi;Ascomycota;Eurotiomycetes;Chaetothyriales;Herpotrichiellaceae;Exophiala;unclassified	Herpotrichiellaceae	Pathotroph-Saprotroph	Animal Pathogen-Fungal Parasite-Undefined Saprotroph	Probable
ASV6232	Fungi;Ascomycota;Eurotiomycetes;Chaetothyriales;Herpotrichiellaceae;Exophiala;Exophiala pisciphila	Herpotrichiellaceae	Pathotroph-Saprotroph	Animal Pathogen-Fungal Parasite-Undefined Saprotroph	Probable
ASV6249	Fungi;Ascomycota;Eurotiomycetes;Chaetothyriales;Herpotrichiellaceae;Exophiala;Exophiala castellanii	Herpotrichiellaceae	Pathotroph-Saprotroph	Animal Pathogen-Fungal Parasite-Undefined Saprotroph	Probable
ASV6267	Fungi;Ascomycota;Eurotiomycetes;Chaetothyriales;Herpotrichiellaceae;Exophiala;unclassified	Herpotrichiellaceae	Pathotroph-Saprotroph	Animal Pathogen-Fungal Parasite-Undefined Saprotroph	Probable
ASV6276	Fungi;Ascomycota;Eurotiomycetes;Chaetothyriales;Herpotrichiellaceae;Exophiala;Exophiala lecanii-corni	Herpotrichiellaceae	Pathotroph-Saprotroph	Animal Pathogen-Fungal Parasite-Undefined Saprotroph	Probable
ASV6325	Fungi;Ascomycota;Eurotiomycetes;Chaetothyriales;Herpotrichiellaceae;Exophiala;Exophiala phaeomuriformis	Herpotrichiellaceae	Pathotroph-Saprotroph	Animal Pathogen-Fungal Parasite-Undefined Saprotroph	Probable
ASV6336	Fungi;Ascomycota;Eurotiomycetes;Chaetothyriales;Herpotrichiellaceae;Exophiala;Exophiala pisciphila	Herpotrichiellaceae	Pathotroph-Saprotroph	Animal Pathogen-Fungal Parasite-Undefined Saprotroph	Probable
ASV6411	Fungi;Ascomycota;Eurotiomycetes;Chaetothyriales;Herpotrichiellaceae;Exophiala;Exophiala xenobiotica	Herpotrichiellaceae	Pathotroph-Saprotroph	Animal Pathogen-Fungal Parasite-Undefined Saprotroph	Probable
ASV6499	Fungi;Ascomycota;Eurotiomycetes;Chaetothyriales;Herpotrichiellaceae;Exophiala;Exophiala eucalyptigena	Herpotrichiellaceae	Pathotroph-Saprotroph	Animal Pathogen-Fungal Parasite-Undefined Saprotroph	Probable
ASV6556	Fungi;Ascomycota;Eurotiomycetes;Chaetothyriales;Herpotrichiellaceae;Exophiala;unclassified	Herpotrichiellaceae	Pathotroph-Saprotroph	Animal Pathogen-Fungal Parasite-Undefined Saprotroph	Probable
ASV6585	Fungi;Ascomycota;Eurotiomycetes;Chaetothyriales;Herpotrichiellaceae;Exophiala;Exophiala phaeomuriformis	Herpotrichiellaceae	Pathotroph-Saprotroph	Animal Pathogen-Fungal Parasite-Undefined Saprotroph	Probable
ASV6595	Fungi;Ascomycota;Eurotiomycetes;Chaetothyriales;Herpotrichiellaceae;Exophiala;Exophiala angulospora	Herpotrichiellaceae	Pathotroph-Saprotroph	Animal Pathogen-Fungal Parasite-Undefined Saprotroph	Probable
ASV6799	Fungi;Ascomycota;Eurotiomycetes;Chaetothyriales;Herpotrichiellaceae;Cladophialophora;Cladophialophora mycetomatis	Herpotrichiellaceae	Pathotroph-Saprotroph	Animal Pathogen-Fungal Parasite-Undefined Saprotroph	Probable
ASV6985	Fungi;Ascomycota;Eurotiomycetes;Chaetothyriales;Herpotrichiellaceae;Exophiala;Exophiala xenobiotica	Herpotrichiellaceae	Pathotroph-Saprotroph	Animal Pathogen-Fungal Parasite-Undefined Saprotroph	Probable
ASV7089	Fungi;Ascomycota;Eurotiomycetes;Chaetothyriales;Herpotrichiellaceae;Exophiala;Exophiala castellanii	Herpotrichiellaceae	Pathotroph-Saprotroph	Animal Pathogen-Fungal Parasite-Undefined Saprotroph	Probable
ASV7170	Fungi;Ascomycota;Eurotiomycetes;Chaetothyriales;Herpotrichiellaceae;Exophiala;unclassified	Herpotrichiellaceae	Pathotroph-Saprotroph	Animal Pathogen-Fungal Parasite-Undefined Saprotroph	Probable
ASV7225	Fungi;Ascomycota;Eurotiomycetes;Chaetothyriales;Herpotrichiellaceae;Exophiala;Exophiala capensis	Herpotrichiellaceae	Pathotroph-Saprotroph	Animal Pathogen-Fungal Parasite-Undefined Saprotroph	Probable
ASV7291	Fungi;Ascomycota;Eurotiomycetes;Chaetothyriales;Herpotrichiellaceae;Exophiala;Exophiala castellanii	Herpotrichiellaceae	Pathotroph-Saprotroph	Animal Pathogen-Fungal Parasite-Undefined Saprotroph	Probable
ASV7426	Fungi;Ascomycota;Eurotiomycetes;Chaetothyriales;Herpotrichiellaceae;Exophiala;Exophiala capensis	Herpotrichiellaceae	Pathotroph-Saprotroph	Animal Pathogen-Fungal Parasite-Undefined Saprotroph	Probable
ASV7491	Fungi;Ascomycota;Eurotiomycetes;Chaetothyriales;Herpotrichiellaceae;Exophiala;unclassified	Herpotrichiellaceae	Pathotroph-Saprotroph	Animal Pathogen-Fungal Parasite-Undefined Saprotroph	Probable
ASV7498	Fungi;Ascomycota;Eurotiomycetes;Chaetothyriales;Herpotrichiellaceae;Exophiala;Exophiala angulospora	Herpotrichiellaceae	Pathotroph-Saprotroph	Animal Pathogen-Fungal Parasite-Undefined Saprotroph	Probable
ASV7601	Fungi;Ascomycota;Eurotiomycetes;Chaetothyriales;Herpotrichiellaceae;Exophiala;Exophiala dermatitidis	Herpotrichiellaceae	Pathotroph-Saprotroph	Animal Pathogen-Fungal Parasite-Undefined Saprotroph	Probable
ASV7703	Fungi;Ascomycota;Eurotiomycetes;Chaetothyriales;Herpotrichiellaceae;unclassified;unclassified	Herpotrichiellaceae	Pathotroph-Saprotroph	Animal Pathogen-Fungal Parasite-Undefined Saprotroph	Probable
ASV7762	Fungi;Ascomycota;Eurotiomycetes;Chaetothyriales;Herpotrichiellaceae;Exophiala;unclassified	Herpotrichiellaceae	Pathotroph-Saprotroph	Animal Pathogen-Fungal Parasite-Undefined Saprotroph	Probable
ASV7764	Fungi;Ascomycota;Eurotiomycetes;Chaetothyriales;Herpotrichiellaceae;Exophiala;Exophiala castellanii	Herpotrichiellaceae	Pathotroph-Saprotroph	Animal Pathogen-Fungal Parasite-Undefined Saprotroph	Probable
ASV7796	Fungi;Ascomycota;Eurotiomycetes;Chaetothyriales;Herpotrichiellaceae;Exophiala;Exophiala lecanii-corni	Herpotrichiellaceae	Pathotroph-Saprotroph	Animal Pathogen-Fungal Parasite-Undefined Saprotroph	Probable
ASV7810	Fungi;Ascomycota;Eurotiomycetes;Chaetothyriales;Herpotrichiellaceae;Exophiala;Exophiala xenobiotica	Herpotrichiellaceae	Pathotroph-Saprotroph	Animal Pathogen-Fungal Parasite-Undefined Saprotroph	Probable
ASV7855	Fungi;Ascomycota;Eurotiomycetes;Chaetothyriales;Herpotrichiellaceae;Exophiala;Exophiala dermatitidis	Herpotrichiellaceae	Pathotroph-Saprotroph	Animal Pathogen-Fungal Parasite-Undefined Saprotroph	Probable
ASV7871	Fungi;Ascomycota;Eurotiomycetes;Chaetothyriales;Herpotrichiellaceae;Exophiala;Exophiala pisciphila	Herpotrichiellaceae	Pathotroph-Saprotroph	Animal Pathogen-Fungal Parasite-Undefined Saprotroph	Probable
ASV7891	Fungi;Ascomycota;Eurotiomycetes;Chaetothyriales;Herpotrichiellaceae;Exophiala;Exophiala castellanii	Herpotrichiellaceae	Pathotroph-Saprotroph	Animal Pathogen-Fungal Parasite-Undefined Saprotroph	Probable
ASV8047	Fungi;Ascomycota;Eurotiomycetes;Chaetothyriales;Herpotrichiellaceae;Exophiala;Exophiala lecanii-corni	Herpotrichiellaceae	Pathotroph-Saprotroph	Animal Pathogen-Fungal Parasite-Undefined Saprotroph	Probable
ASV8140	Fungi;Ascomycota;Eurotiomycetes;Chaetothyriales;Herpotrichiellaceae;Exophiala;Exophiala lecanii-corni	Herpotrichiellaceae	Pathotroph-Saprotroph	Animal Pathogen-Fungal Parasite-Undefined Saprotroph	Probable
ASV8191	Fungi;Ascomycota;Eurotiomycetes;Chaetothyriales;Herpotrichiellaceae;Phialophora;Phialophora japonica	Herpotrichiellaceae	Pathotroph-Saprotroph	Animal Pathogen-Fungal Parasite-Undefined Saprotroph	Probable
ASV8254	Fungi;Ascomycota;Eurotiomycetes;Chaetothyriales;Herpotrichiellaceae;Exophiala;Exophiala xenobiotica	Herpotrichiellaceae	Pathotroph-Saprotroph	Animal Pathogen-Fungal Parasite-Undefined Saprotroph	Probable
ASV8335	Fungi;Ascomycota;Eurotiomycetes;Chaetothyriales;Herpotrichiellaceae;Exophiala;Exophiala pisciphila	Herpotrichiellaceae	Pathotroph-Saprotroph	Animal Pathogen-Fungal Parasite-Undefined Saprotroph	Probable
ASV8353	Fungi;Ascomycota;Eurotiomycetes;Chaetothyriales;Herpotrichiellaceae;Exophiala;Exophiala nishimurae	Herpotrichiellaceae	Pathotroph-Saprotroph	Animal Pathogen-Fungal Parasite-Undefined Saprotroph	Probable
ASV8459	Fungi;Ascomycota;Eurotiomycetes;Chaetothyriales;Herpotrichiellaceae;Cladophialophora;Cladophialophora emmonsii	Herpotrichiellaceae	Pathotroph-Saprotroph	Animal Pathogen-Fungal Parasite-Undefined Saprotroph	Probable
ASV8610	Fungi;Ascomycota;Eurotiomycetes;Chaetothyriales;Herpotrichiellaceae;Exophiala;Exophiala angulospora	Herpotrichiellaceae	Pathotroph-Saprotroph	Animal Pathogen-Fungal Parasite-Undefined Saprotroph	Probable
ASV8743	Fungi;Ascomycota;Eurotiomycetes;Chaetothyriales;Herpotrichiellaceae;Exophiala;Exophiala xenobiotica	Herpotrichiellaceae	Pathotroph-Saprotroph	Animal Pathogen-Fungal Parasite-Undefined Saprotroph	Probable
ASV8766	Fungi;Ascomycota;Eurotiomycetes;Chaetothyriales;Herpotrichiellaceae;unclassified;unclassified	Herpotrichiellaceae	Pathotroph-Saprotroph	Animal Pathogen-Fungal Parasite-Undefined Saprotroph	Probable
ASV8790	Fungi;Ascomycota;Eurotiomycetes;Chaetothyriales;Herpotrichiellaceae;Exophiala;Exophiala pisciphila	Herpotrichiellaceae	Pathotroph-Saprotroph	Animal Pathogen-Fungal Parasite-Undefined Saprotroph	Probable
ASV8907	Fungi;Ascomycota;Eurotiomycetes;Chaetothyriales;Herpotrichiellaceae;Exophiala;Exophiala capensis	Herpotrichiellaceae	Pathotroph-Saprotroph	Animal Pathogen-Fungal Parasite-Undefined Saprotroph	Probable
ASV8953	Fungi;Ascomycota;Eurotiomycetes;Chaetothyriales;Herpotrichiellaceae;Exophiala;Exophiala pisciphila	Herpotrichiellaceae	Pathotroph-Saprotroph	Animal Pathogen-Fungal Parasite-Undefined Saprotroph	Probable
ASV8995	Fungi;Ascomycota;Eurotiomycetes;Chaetothyriales;Herpotrichiellaceae;Cladophialophora;Cladophialophora emmonsii	Herpotrichiellaceae	Pathotroph-Saprotroph	Animal Pathogen-Fungal Parasite-Undefined Saprotroph	Probable
ASV6736	Fungi;Ascomycota;Sordariomycetes;Microascales;Graphiaceae;Graphium;unclassified	Graphium	Pathotroph-Saprotroph	Animal Pathogen-Lichen Parasite-|Plant Pathogen|-Plant Saprotroph-Undefined Saprotroph-Wood Saprotroph	Probable
ASV10	Fungi;Ascomycota;Dothideomycetes;Mycosphaerellales;Teratosphaeriaceae;unclassified;unclassified	Teratosphaeriaceae	Pathotroph-Saprotroph	Animal Pathogen-Plant Pathogen-Undefined Saprotroph	Probable
ASV1206	Fungi;Ascomycota;Dothideomycetes;Mycosphaerellales;Teratosphaeriaceae;unclassified;unclassified	Teratosphaeriaceae	Pathotroph-Saprotroph	Animal Pathogen-Plant Pathogen-Undefined Saprotroph	Probable
ASV1278	Fungi;Ascomycota;Dothideomycetes;Mycosphaerellales;Teratosphaeriaceae;unclassified;unclassified	Teratosphaeriaceae	Pathotroph-Saprotroph	Animal Pathogen-Plant Pathogen-Undefined Saprotroph	Probable
ASV1411	Fungi;Ascomycota;Dothideomycetes;Mycosphaerellales;Teratosphaeriaceae;Elasticomyces;Elasticomyces elasticus	Teratosphaeriaceae	Pathotroph-Saprotroph	Animal Pathogen-Plant Pathogen-Undefined Saprotroph	Probable
ASV1703	Fungi;Ascomycota;Dothideomycetes;Mycosphaerellales;Teratosphaeriaceae;Elasticomyces;Elasticomyces elasticus	Teratosphaeriaceae	Pathotroph-Saprotroph	Animal Pathogen-Plant Pathogen-Undefined Saprotroph	Probable
ASV2080	Fungi;Ascomycota;Dothideomycetes;Mycosphaerellales;Teratosphaeriaceae;Elasticomyces;Elasticomyces elasticus	Teratosphaeriaceae	Pathotroph-Saprotroph	Animal Pathogen-Plant Pathogen-Undefined Saprotroph	Probable
ASV2465	Fungi;Ascomycota;Dothideomycetes;Mycosphaerellales;Teratosphaeriaceae;unclassified;unclassified	Teratosphaeriaceae	Pathotroph-Saprotroph	Animal Pathogen-Plant Pathogen-Undefined Saprotroph	Probable
ASV2682	Fungi;Ascomycota;Dothideomycetes;Mycosphaerellales;Teratosphaeriaceae;unclassified;unclassified	Teratosphaeriaceae	Pathotroph-Saprotroph	Animal Pathogen-Plant Pathogen-Undefined Saprotroph	Probable
ASV3029	Fungi;Ascomycota;Dothideomycetes;Mycosphaerellales;Teratosphaeriaceae;unclassified;unclassified	Teratosphaeriaceae	Pathotroph-Saprotroph	Animal Pathogen-Plant Pathogen-Undefined Saprotroph	Probable
ASV3191	Fungi;Ascomycota;Dothideomycetes;Mycosphaerellales;Teratosphaeriaceae;unclassified;unclassified	Teratosphaeriaceae	Pathotroph-Saprotroph	Animal Pathogen-Plant Pathogen-Undefined Saprotroph	Probable
ASV3243	Fungi;Ascomycota;Dothideomycetes;Mycosphaerellales;Teratosphaeriaceae;Acrodontium;Acrodontium simplex	Teratosphaeriaceae	Pathotroph-Saprotroph	Animal Pathogen-Plant Pathogen-Undefined Saprotroph	Probable
ASV3609	Fungi;Ascomycota;Dothideomycetes;Mycosphaerellales;Teratosphaeriaceae;Acrodontium;Acrodontium luzulae	Teratosphaeriaceae	Pathotroph-Saprotroph	Animal Pathogen-Plant Pathogen-Undefined Saprotroph	Probable
ASV3623	Fungi;Ascomycota;Dothideomycetes;Mycosphaerellales;Teratosphaeriaceae;Neocatenulostroma;Neocatenulostroma microsporum	Teratosphaeriaceae	Pathotroph-Saprotroph	Animal Pathogen-Plant Pathogen-Undefined Saprotroph	Probable
ASV4128	Fungi;Ascomycota;Dothideomycetes;Mycosphaerellales;Teratosphaeriaceae;unclassified;unclassified	Teratosphaeriaceae	Pathotroph-Saprotroph	Animal Pathogen-Plant Pathogen-Undefined Saprotroph	Probable
ASV4357	Fungi;Ascomycota;Dothideomycetes;Mycosphaerellales;Teratosphaeriaceae;unclassified;unclassified	Teratosphaeriaceae	Pathotroph-Saprotroph	Animal Pathogen-Plant Pathogen-Undefined Saprotroph	Probable
ASV4359	Fungi;Ascomycota;Dothideomycetes;Mycosphaerellales;Teratosphaeriaceae;unclassified;unclassified	Teratosphaeriaceae	Pathotroph-Saprotroph	Animal Pathogen-Plant Pathogen-Undefined Saprotroph	Probable
ASV4707	Fungi;Ascomycota;Dothideomycetes;Mycosphaerellales;Teratosphaeriaceae;Teratosphaeria;Teratosphaeria fibrillosa	Teratosphaeriaceae	Pathotroph-Saprotroph	Animal Pathogen-Plant Pathogen-Undefined Saprotroph	Probable
ASV5213	Fungi;Ascomycota;Dothideomycetes;Mycosphaerellales;Teratosphaeriaceae;Constantinomyces;unclassified	Teratosphaeriaceae	Pathotroph-Saprotroph	Animal Pathogen-Plant Pathogen-Undefined Saprotroph	Probable
ASV5240	Fungi;Ascomycota;Dothideomycetes;Mycosphaerellales;Teratosphaeriaceae;unclassified;unclassified	Teratosphaeriaceae	Pathotroph-Saprotroph	Animal Pathogen-Plant Pathogen-Undefined Saprotroph	Probable
ASV5286	Fungi;Ascomycota;Dothideomycetes;Mycosphaerellales;Teratosphaeriaceae;Capnobotryella;Capnobotryella renispora	Teratosphaeriaceae	Pathotroph-Saprotroph	Animal Pathogen-Plant Pathogen-Undefined Saprotroph	Probable
ASV5630	Fungi;Ascomycota;Dothideomycetes;Mycosphaerellales;Teratosphaeriaceae;unclassified;unclassified	Teratosphaeriaceae	Pathotroph-Saprotroph	Animal Pathogen-Plant Pathogen-Undefined Saprotroph	Probable
ASV5707	Fungi;Ascomycota;Dothideomycetes;Mycosphaerellales;Teratosphaeriaceae;unclassified;unclassified	Teratosphaeriaceae	Pathotroph-Saprotroph	Animal Pathogen-Plant Pathogen-Undefined Saprotroph	Probable
ASV6092	Fungi;Ascomycota;Dothideomycetes;Mycosphaerellales;Teratosphaeriaceae;unclassified;unclassified	Teratosphaeriaceae	Pathotroph-Saprotroph	Animal Pathogen-Plant Pathogen-Undefined Saprotroph	Probable
ASV6122	Fungi;Ascomycota;Dothideomycetes;Mycosphaerellales;Teratosphaeriaceae;unclassified;unclassified	Teratosphaeriaceae	Pathotroph-Saprotroph	Animal Pathogen-Plant Pathogen-Undefined Saprotroph	Probable
ASV6726	Fungi;Ascomycota;Dothideomycetes;Mycosphaerellales;Teratosphaeriaceae;unclassified;unclassified	Teratosphaeriaceae	Pathotroph-Saprotroph	Animal Pathogen-Plant Pathogen-Undefined Saprotroph	Probable
ASV6816	Fungi;Ascomycota;Dothideomycetes;Mycosphaerellales;Teratosphaeriaceae;unclassified;unclassified	Teratosphaeriaceae	Pathotroph-Saprotroph	Animal Pathogen-Plant Pathogen-Undefined Saprotroph	Probable
ASV6916	Fungi;Ascomycota;Dothideomycetes;Mycosphaerellales;Teratosphaeriaceae;Capnobotryella;Capnobotryella renispora	Teratosphaeriaceae	Pathotroph-Saprotroph	Animal Pathogen-Plant Pathogen-Undefined Saprotroph	Probable
ASV7568	Fungi;Ascomycota;Dothideomycetes;Mycosphaerellales;Teratosphaeriaceae;Teratosphaeria;unclassified	Teratosphaeriaceae	Pathotroph-Saprotroph	Animal Pathogen-Plant Pathogen-Undefined Saprotroph	Probable
ASV7652	Fungi;Ascomycota;Dothideomycetes;Mycosphaerellales;Teratosphaeriaceae;unclassified;unclassified	Teratosphaeriaceae	Pathotroph-Saprotroph	Animal Pathogen-Plant Pathogen-Undefined Saprotroph	Probable
ASV7772	Fungi;Ascomycota;Dothideomycetes;Mycosphaerellales;Teratosphaeriaceae;unclassified;unclassified	Teratosphaeriaceae	Pathotroph-Saprotroph	Animal Pathogen-Plant Pathogen-Undefined Saprotroph	Probable
ASV7826	Fungi;Ascomycota;Dothideomycetes;Mycosphaerellales;Teratosphaeriaceae;unclassified;unclassified	Teratosphaeriaceae	Pathotroph-Saprotroph	Animal Pathogen-Plant Pathogen-Undefined Saprotroph	Probable
ASV7882	Fungi;Ascomycota;Dothideomycetes;Mycosphaerellales;Teratosphaeriaceae;unclassified;unclassified	Teratosphaeriaceae	Pathotroph-Saprotroph	Animal Pathogen-Plant Pathogen-Undefined Saprotroph	Probable
ASV8582	Fungi;Ascomycota;Dothideomycetes;Mycosphaerellales;Teratosphaeriaceae;unclassified;unclassified	Teratosphaeriaceae	Pathotroph-Saprotroph	Animal Pathogen-Plant Pathogen-Undefined Saprotroph	Probable
ASV8733	Fungi;Ascomycota;Dothideomycetes;Mycosphaerellales;Teratosphaeriaceae;unclassified;unclassified	Teratosphaeriaceae	Pathotroph-Saprotroph	Animal Pathogen-Plant Pathogen-Undefined Saprotroph	Probable
ASV16	Fungi;Basidiomycota;Microbotryomycetes;Sporidiobolales;Sporidiobolaceae;Rhodotorula;Rhodotorula mucilaginosa	Sporidiobolaceae	Pathotroph-Saprotroph	Animal Pathogen-Undefined Saprotroph	Probable
ASV22	Fungi;Basidiomycota;Microbotryomycetes;Sporidiobolales;Sporidiobolaceae;Rhodotorula;Rhodotorula mucilaginosa	Sporidiobolaceae	Pathotroph-Saprotroph	Animal Pathogen-Undefined Saprotroph	Probable
ASV60	Fungi;Basidiomycota;Microbotryomycetes;Sporidiobolales;Sporidiobolaceae;Rhodotorula;Rhodotorula mucilaginosa	Sporidiobolaceae	Pathotroph-Saprotroph	Animal Pathogen-Undefined Saprotroph	Probable
ASV67	Fungi;Basidiomycota;Microbotryomycetes;Sporidiobolales;Sporidiobolaceae;Rhodotorula;Rhodotorula mucilaginosa	Sporidiobolaceae	Pathotroph-Saprotroph	Animal Pathogen-Undefined Saprotroph	Probable
ASV174	Fungi;Basidiomycota;Microbotryomycetes;Sporidiobolales;Sporidiobolaceae;Rhodotorula;Rhodotorula mucilaginosa	Sporidiobolaceae	Pathotroph-Saprotroph	Animal Pathogen-Undefined Saprotroph	Probable
ASV248	Fungi;Basidiomycota;Microbotryomycetes;Sporidiobolales;Sporidiobolaceae;Rhodotorula;unclassified	Sporidiobolaceae	Pathotroph-Saprotroph	Animal Pathogen-Undefined Saprotroph	Probable
ASV249	Fungi;Basidiomycota;Microbotryomycetes;Sporidiobolales;Sporidiobolaceae;Rhodotorula;Rhodotorula mucilaginosa	Sporidiobolaceae	Pathotroph-Saprotroph	Animal Pathogen-Undefined Saprotroph	Probable
ASV250	Fungi;Basidiomycota;Microbotryomycetes;Sporidiobolales;Sporidiobolaceae;Rhodotorula;unclassified	Sporidiobolaceae	Pathotroph-Saprotroph	Animal Pathogen-Undefined Saprotroph	Probable
ASV555	Fungi;Basidiomycota;Microbotryomycetes;Sporidiobolales;Sporidiobolaceae;Rhodotorula;Rhodotorula mucilaginosa	Sporidiobolaceae	Pathotroph-Saprotroph	Animal Pathogen-Undefined Saprotroph	Probable
ASV581	Fungi;Ascomycota;Eurotiomycetes;Chaetothyriales;Cyphellophoraceae;Cyphellophora;Cyphellophora reptans	Cyphellophoraceae	Pathotroph-Saprotroph	Animal Pathogen-Undefined Saprotroph	Probable
ASV633	Fungi;Basidiomycota;Microbotryomycetes;Sporidiobolales;Sporidiobolaceae;Rhodotorula;Rhodotorula mucilaginosa	Sporidiobolaceae	Pathotroph-Saprotroph	Animal Pathogen-Undefined Saprotroph	Probable
ASV641	Fungi;Basidiomycota;Microbotryomycetes;Sporidiobolales;Sporidiobolaceae;Rhodotorula;unclassified	Sporidiobolaceae	Pathotroph-Saprotroph	Animal Pathogen-Undefined Saprotroph	Probable
ASV687	Fungi;Basidiomycota;Microbotryomycetes;Sporidiobolales;Sporidiobolaceae;Rhodotorula;Rhodotorula mucilaginosa	Sporidiobolaceae	Pathotroph-Saprotroph	Animal Pathogen-Undefined Saprotroph	Probable
ASV765	Fungi;Basidiomycota;Microbotryomycetes;Sporidiobolales;Sporidiobolaceae;Rhodotorula;Rhodotorula mucilaginosa	Sporidiobolaceae	Pathotroph-Saprotroph	Animal Pathogen-Undefined Saprotroph	Probable
ASV781	Fungi;Basidiomycota;Microbotryomycetes;Sporidiobolales;Sporidiobolaceae;Rhodotorula;Rhodotorula babjevae	Sporidiobolaceae	Pathotroph-Saprotroph	Animal Pathogen-Undefined Saprotroph	Probable
ASV802	Fungi;Basidiomycota;Microbotryomycetes;Sporidiobolales;Sporidiobolaceae;Rhodotorula;Rhodotorula diobovata	Sporidiobolaceae	Pathotroph-Saprotroph	Animal Pathogen-Undefined Saprotroph	Probable
ASV852	Fungi;Basidiomycota;Microbotryomycetes;Sporidiobolales;Sporidiobolaceae;Rhodotorula;unclassified	Sporidiobolaceae	Pathotroph-Saprotroph	Animal Pathogen-Undefined Saprotroph	Probable
ASV1040	Fungi;Basidiomycota;Microbotryomycetes;Sporidiobolales;Sporidiobolaceae;Rhodotorula;Rhodotorula diobovata	Sporidiobolaceae	Pathotroph-Saprotroph	Animal Pathogen-Undefined Saprotroph	Probable
ASV1072	Fungi;Basidiomycota;Microbotryomycetes;Sporidiobolales;Sporidiobolaceae;Rhodotorula;Rhodotorula kratochvilovae	Sporidiobolaceae	Pathotroph-Saprotroph	Animal Pathogen-Undefined Saprotroph	Probable
ASV1091	Fungi;Ascomycota;Eurotiomycetes;Chaetothyriales;Cyphellophoraceae;Cyphellophora;Cyphellophora reptans	Cyphellophoraceae	Pathotroph-Saprotroph	Animal Pathogen-Undefined Saprotroph	Probable
ASV1195	Fungi;Basidiomycota;Microbotryomycetes;Sporidiobolales;Sporidiobolaceae;Rhodotorula;unclassified	Sporidiobolaceae	Pathotroph-Saprotroph	Animal Pathogen-Undefined Saprotroph	Probable
ASV1225	Fungi;Basidiomycota;Microbotryomycetes;Sporidiobolales;Sporidiobolaceae;Rhodotorula;Rhodotorula babjevae	Sporidiobolaceae	Pathotroph-Saprotroph	Animal Pathogen-Undefined Saprotroph	Probable
ASV1337	Fungi;Basidiomycota;Microbotryomycetes;Sporidiobolales;Sporidiobolaceae;Rhodotorula;Rhodotorula mucilaginosa	Sporidiobolaceae	Pathotroph-Saprotroph	Animal Pathogen-Undefined Saprotroph	Probable
ASV1421	Fungi;Ascomycota;Eurotiomycetes;Chaetothyriales;Cyphellophoraceae;Cyphellophora;unclassified	Cyphellophoraceae	Pathotroph-Saprotroph	Animal Pathogen-Undefined Saprotroph	Probable
ASV1442	Fungi;Basidiomycota;Microbotryomycetes;Sporidiobolales;Sporidiobolaceae;Rhodotorula;Rhodotorula diobovata	Sporidiobolaceae	Pathotroph-Saprotroph	Animal Pathogen-Undefined Saprotroph	Probable
ASV1501	Fungi;Basidiomycota;Microbotryomycetes;Sporidiobolales;Sporidiobolaceae;Rhodotorula;unclassified	Sporidiobolaceae	Pathotroph-Saprotroph	Animal Pathogen-Undefined Saprotroph	Probable
ASV1608	Fungi;Basidiomycota;Microbotryomycetes;Sporidiobolales;Sporidiobolaceae;Rhodotorula;Rhodotorula mucilaginosa	Sporidiobolaceae	Pathotroph-Saprotroph	Animal Pathogen-Undefined Saprotroph	Probable
ASV1658	Fungi;Ascomycota;Eurotiomycetes;Chaetothyriales;Cyphellophoraceae;Cyphellophora;Cyphellophora reptans	Cyphellophoraceae	Pathotroph-Saprotroph	Animal Pathogen-Undefined Saprotroph	Probable
ASV1675	Fungi;Basidiomycota;Microbotryomycetes;Sporidiobolales;Sporidiobolaceae;Rhodotorula;Rhodotorula mucilaginosa	Sporidiobolaceae	Pathotroph-Saprotroph	Animal Pathogen-Undefined Saprotroph	Probable
ASV1766	Fungi;Basidiomycota;Microbotryomycetes;Sporidiobolales;Sporidiobolaceae;Rhodotorula;Rhodotorula mucilaginosa	Sporidiobolaceae	Pathotroph-Saprotroph	Animal Pathogen-Undefined Saprotroph	Probable
ASV2016	Fungi;Basidiomycota;Microbotryomycetes;Sporidiobolales;Sporidiobolaceae;Rhodotorula;unclassified	Sporidiobolaceae	Pathotroph-Saprotroph	Animal Pathogen-Undefined Saprotroph	Probable
ASV2220	Fungi;Basidiomycota;Microbotryomycetes;Sporidiobolales;Sporidiobolaceae;Rhodotorula;Rhodotorula mucilaginosa	Sporidiobolaceae	Pathotroph-Saprotroph	Animal Pathogen-Undefined Saprotroph	Probable
ASV2249	Fungi;Basidiomycota;Microbotryomycetes;Sporidiobolales;Sporidiobolaceae;Rhodotorula;Rhodotorula mucilaginosa	Sporidiobolaceae	Pathotroph-Saprotroph	Animal Pathogen-Undefined Saprotroph	Probable
ASV2261	Fungi;Basidiomycota;Microbotryomycetes;Sporidiobolales;Sporidiobolaceae;Rhodotorula;Rhodotorula mucilaginosa	Sporidiobolaceae	Pathotroph-Saprotroph	Animal Pathogen-Undefined Saprotroph	Probable
ASV2291	Fungi;Basidiomycota;Microbotryomycetes;Sporidiobolales;Sporidiobolaceae;Rhodotorula;Rhodotorula babjevae	Sporidiobolaceae	Pathotroph-Saprotroph	Animal Pathogen-Undefined Saprotroph	Probable
ASV2317	Fungi;Ascomycota;Eurotiomycetes;Chaetothyriales;Cyphellophoraceae;Cyphellophora;Cyphellophora reptans	Cyphellophoraceae	Pathotroph-Saprotroph	Animal Pathogen-Undefined Saprotroph	Probable
ASV2437	Fungi;Basidiomycota;Microbotryomycetes;Sporidiobolales;Sporidiobolaceae;Rhodotorula;unclassified	Sporidiobolaceae	Pathotroph-Saprotroph	Animal Pathogen-Undefined Saprotroph	Probable
ASV2501	Fungi;Basidiomycota;Microbotryomycetes;Sporidiobolales;Sporidiobolaceae;Rhodotorula;Rhodotorula mucilaginosa	Sporidiobolaceae	Pathotroph-Saprotroph	Animal Pathogen-Undefined Saprotroph	Probable
ASV2513	Fungi;Basidiomycota;Microbotryomycetes;Sporidiobolales;Sporidiobolaceae;Rhodotorula;Rhodotorula babjevae	Sporidiobolaceae	Pathotroph-Saprotroph	Animal Pathogen-Undefined Saprotroph	Probable
ASV2614	Fungi;Basidiomycota;Microbotryomycetes;Sporidiobolales;Sporidiobolaceae;Rhodotorula;unclassified	Sporidiobolaceae	Pathotroph-Saprotroph	Animal Pathogen-Undefined Saprotroph	Probable
ASV2658	Fungi;Ascomycota;Eurotiomycetes;Chaetothyriales;Cyphellophoraceae;Cyphellophora;unclassified	Cyphellophoraceae	Pathotroph-Saprotroph	Animal Pathogen-Undefined Saprotroph	Probable
ASV2675	Fungi;Basidiomycota;Microbotryomycetes;Sporidiobolales;Sporidiobolaceae;Rhodotorula;unclassified	Sporidiobolaceae	Pathotroph-Saprotroph	Animal Pathogen-Undefined Saprotroph	Probable
ASV3069	Fungi;Ascomycota;Eurotiomycetes;Chaetothyriales;Cyphellophoraceae;Cyphellophora;unclassified	Cyphellophoraceae	Pathotroph-Saprotroph	Animal Pathogen-Undefined Saprotroph	Probable
ASV3523	Fungi;Ascomycota;Eurotiomycetes;Onygenales;Arthrodermataceae;Nannizzia;Nannizzia gypsea	Arthrodermataceae	Pathotroph-Saprotroph	Animal Pathogen-Undefined Saprotroph	Probable
ASV3633	Fungi;Basidiomycota;Microbotryomycetes;Sporidiobolales;Sporidiobolaceae;Rhodotorula;unclassified	Sporidiobolaceae	Pathotroph-Saprotroph	Animal Pathogen-Undefined Saprotroph	Probable
ASV4196	Fungi;Ascomycota;Eurotiomycetes;Chaetothyriales;Cyphellophoraceae;Cyphellophora;Cyphellophora sessilis	Cyphellophoraceae	Pathotroph-Saprotroph	Animal Pathogen-Undefined Saprotroph	Probable
ASV4278	Fungi;Basidiomycota;Microbotryomycetes;Sporidiobolales;Sporidiobolaceae;Rhodotorula;Rhodotorula toruloides	Sporidiobolaceae	Pathotroph-Saprotroph	Animal Pathogen-Undefined Saprotroph	Probable
ASV4280	Fungi;Ascomycota;Eurotiomycetes;Chaetothyriales;Cyphellophoraceae;Cyphellophora;Cyphellophora reptans	Cyphellophoraceae	Pathotroph-Saprotroph	Animal Pathogen-Undefined Saprotroph	Probable
ASV4353	Fungi;Basidiomycota;Microbotryomycetes;Sporidiobolales;Sporidiobolaceae;Rhodosporidiobolus;Rhodosporidiobolus colostri	Sporidiobolaceae	Pathotroph-Saprotroph	Animal Pathogen-Undefined Saprotroph	Probable
ASV4599	Fungi;Ascomycota;Eurotiomycetes;Chaetothyriales;Cyphellophoraceae;Cyphellophora;Cyphellophora guyanensis	Cyphellophoraceae	Pathotroph-Saprotroph	Animal Pathogen-Undefined Saprotroph	Probable
ASV4631	Fungi;Basidiomycota;Microbotryomycetes;Sporidiobolales;Sporidiobolaceae;Rhodosporidiobolus;Rhodosporidiobolus colostri	Sporidiobolaceae	Pathotroph-Saprotroph	Animal Pathogen-Undefined Saprotroph	Probable
ASV4732	Fungi;Ascomycota;Eurotiomycetes;Chaetothyriales;Cyphellophoraceae;Cyphellophora;Cyphellophora sessilis	Cyphellophoraceae	Pathotroph-Saprotroph	Animal Pathogen-Undefined Saprotroph	Probable
ASV4740	Fungi;Basidiomycota;Microbotryomycetes;Sporidiobolales;Sporidiobolaceae;Rhodotorula;unclassified	Sporidiobolaceae	Pathotroph-Saprotroph	Animal Pathogen-Undefined Saprotroph	Probable
ASV4860	Fungi;Ascomycota;Eurotiomycetes;Onygenales;Arthrodermataceae;Nannizzia;Nannizzia gypsea	Arthrodermataceae	Pathotroph-Saprotroph	Animal Pathogen-Undefined Saprotroph	Probable
ASV4920	Fungi;Ascomycota;Eurotiomycetes;Chaetothyriales;Cyphellophoraceae;Anthopsis;unclassified	Cyphellophoraceae	Pathotroph-Saprotroph	Animal Pathogen-Undefined Saprotroph	Probable
ASV5064	Fungi;Ascomycota;Eurotiomycetes;Onygenales;Ajellomycetaceae;unclassified;unclassified	Ajellomycetaceae	Pathotroph-Saprotroph	Animal Pathogen-Undefined Saprotroph	Probable
ASV5315	Fungi;Ascomycota;Eurotiomycetes;Chaetothyriales;Cyphellophoraceae;Cyphellophora;Cyphellophora sessilis	Cyphellophoraceae	Pathotroph-Saprotroph	Animal Pathogen-Undefined Saprotroph	Probable
ASV5403	Fungi;Ascomycota;Eurotiomycetes;Chaetothyriales;Cyphellophoraceae;Cyphellophora;unclassified	Cyphellophoraceae	Pathotroph-Saprotroph	Animal Pathogen-Undefined Saprotroph	Probable
ASV5522	Fungi;Basidiomycota;Microbotryomycetes;Sporidiobolales;Sporidiobolaceae;Rhodotorula;Rhodotorula diobovata	Sporidiobolaceae	Pathotroph-Saprotroph	Animal Pathogen-Undefined Saprotroph	Probable
ASV5710	Fungi;Basidiomycota;Microbotryomycetes;Sporidiobolales;Sporidiobolaceae;Rhodotorula;Rhodotorula taiwanensis	Sporidiobolaceae	Pathotroph-Saprotroph	Animal Pathogen-Undefined Saprotroph	Probable
ASV6042	Fungi;Ascomycota;Eurotiomycetes;Chaetothyriales;Cyphellophoraceae;Cyphellophora;Cyphellophora reptans	Cyphellophoraceae	Pathotroph-Saprotroph	Animal Pathogen-Undefined Saprotroph	Probable
ASV6139	Fungi;Ascomycota;Eurotiomycetes;Chaetothyriales;Cyphellophoraceae;unclassified;unclassified	Cyphellophoraceae	Pathotroph-Saprotroph	Animal Pathogen-Undefined Saprotroph	Probable
ASV6148	Fungi;Basidiomycota;Microbotryomycetes;Sporidiobolales;Sporidiobolaceae;Rhodosporidiobolus;Rhodosporidiobolus colostri	Sporidiobolaceae	Pathotroph-Saprotroph	Animal Pathogen-Undefined Saprotroph	Probable
ASV6179	Fungi;Ascomycota;Eurotiomycetes;Chaetothyriales;Cyphellophoraceae;Cyphellophora;Cyphellophora sessilis	Cyphellophoraceae	Pathotroph-Saprotroph	Animal Pathogen-Undefined Saprotroph	Probable
ASV6217	Fungi;Basidiomycota;Microbotryomycetes;Sporidiobolales;Sporidiobolaceae;Rhodosporidiobolus;Rhodosporidiobolus oreadorum	Sporidiobolaceae	Pathotroph-Saprotroph	Animal Pathogen-Undefined Saprotroph	Probable
ASV6223	Fungi;Basidiomycota;Microbotryomycetes;Sporidiobolales;Sporidiobolaceae;Rhodotorula;Rhodotorula sphaerocarpa	Sporidiobolaceae	Pathotroph-Saprotroph	Animal Pathogen-Undefined Saprotroph	Probable
ASV6242	Fungi;Ascomycota;Eurotiomycetes;Chaetothyriales;Cyphellophoraceae;Cyphellophora;Cyphellophora reptans	Cyphellophoraceae	Pathotroph-Saprotroph	Animal Pathogen-Undefined Saprotroph	Probable
ASV6271	Fungi;Ascomycota;Eurotiomycetes;Onygenales;Arthrodermataceae;Nannizzia;Nannizzia gypsea	Arthrodermataceae	Pathotroph-Saprotroph	Animal Pathogen-Undefined Saprotroph	Probable
ASV6834	Fungi;Basidiomycota;Microbotryomycetes;Sporidiobolales;Sporidiobolaceae;Rhodosporidiobolus;Rhodosporidiobolus oreadorum	Sporidiobolaceae	Pathotroph-Saprotroph	Animal Pathogen-Undefined Saprotroph	Probable
ASV6854	Fungi;Ascomycota;Eurotiomycetes;Chaetothyriales;Cyphellophoraceae;Anthopsis;unclassified	Cyphellophoraceae	Pathotroph-Saprotroph	Animal Pathogen-Undefined Saprotroph	Probable
ASV7290	Fungi;Ascomycota;Eurotiomycetes;Chaetothyriales;Cyphellophoraceae;Anthopsis;unclassified	Cyphellophoraceae	Pathotroph-Saprotroph	Animal Pathogen-Undefined Saprotroph	Probable
ASV7311	Fungi;Basidiomycota;Microbotryomycetes;Sporidiobolales;Sporidiobolaceae;Rhodotorula;unclassified	Sporidiobolaceae	Pathotroph-Saprotroph	Animal Pathogen-Undefined Saprotroph	Probable
ASV7375	Fungi;Basidiomycota;Microbotryomycetes;Sporidiobolales;Sporidiobolaceae;Rhodotorula;unclassified	Sporidiobolaceae	Pathotroph-Saprotroph	Animal Pathogen-Undefined Saprotroph	Probable
ASV7415	Fungi;Ascomycota;Eurotiomycetes;Chaetothyriales;Cyphellophoraceae;Cyphellophora;Cyphellophora sessilis	Cyphellophoraceae	Pathotroph-Saprotroph	Animal Pathogen-Undefined Saprotroph	Probable
ASV7429	Fungi;Basidiomycota;Microbotryomycetes;Sporidiobolales;Sporidiobolaceae;Rhodotorula;Rhodotorula diobovata	Sporidiobolaceae	Pathotroph-Saprotroph	Animal Pathogen-Undefined Saprotroph	Probable
ASV7637	Fungi;Ascomycota;Eurotiomycetes;Chaetothyriales;Cyphellophoraceae;Cyphellophora;Cyphellophora sessilis	Cyphellophoraceae	Pathotroph-Saprotroph	Animal Pathogen-Undefined Saprotroph	Probable
ASV7705	Fungi;Basidiomycota;Microbotryomycetes;Sporidiobolales;Sporidiobolaceae;Rhodotorula;Rhodotorula kratochvilovae	Sporidiobolaceae	Pathotroph-Saprotroph	Animal Pathogen-Undefined Saprotroph	Probable
ASV7708	Fungi;Ascomycota;Dothideomycetes;Tubeufiales;Tubeufiaceae;Zaanenomyces;Zaanenomyces moderatricis-academiae	Tubeufiaceae	Pathotroph-Saprotroph	Animal Pathogen-Undefined Saprotroph	Probable
ASV7777	Fungi;Ascomycota;Eurotiomycetes;Chaetothyriales;Cyphellophoraceae;Cyphellophora;Cyphellophora sessilis	Cyphellophoraceae	Pathotroph-Saprotroph	Animal Pathogen-Undefined Saprotroph	Probable
ASV8082	Fungi;Ascomycota;Eurotiomycetes;Chaetothyriales;Cyphellophoraceae;Cyphellophora;Cyphellophora sessilis	Cyphellophoraceae	Pathotroph-Saprotroph	Animal Pathogen-Undefined Saprotroph	Probable
ASV8203	Fungi;Ascomycota;Eurotiomycetes;Onygenales;Arthrodermataceae;Shanorella;Shanorella spirotricha	Arthrodermataceae	Pathotroph-Saprotroph	Animal Pathogen-Undefined Saprotroph	Probable
ASV8286	Fungi;Ascomycota;Eurotiomycetes;Chaetothyriales;Cyphellophoraceae;Cyphellophora;Cyphellophora sessilis	Cyphellophoraceae	Pathotroph-Saprotroph	Animal Pathogen-Undefined Saprotroph	Probable
ASV8365	Fungi;Ascomycota;Eurotiomycetes;Chaetothyriales;Cyphellophoraceae;Cyphellophora;Cyphellophora livistonae	Cyphellophoraceae	Pathotroph-Saprotroph	Animal Pathogen-Undefined Saprotroph	Probable
ASV8511	Fungi;Ascomycota;Eurotiomycetes;Onygenales;Arthrodermataceae;Arthroderma;Arthroderma crocatum	Arthrodermataceae	Pathotroph-Saprotroph	Animal Pathogen-Undefined Saprotroph	Probable
ASV8588	Fungi;Ascomycota;Dothideomycetes;Tubeufiales;Tubeufiaceae;Zaanenomyces;Zaanenomyces moderatricis-academiae	Tubeufiaceae	Pathotroph-Saprotroph	Animal Pathogen-Undefined Saprotroph	Probable
ASV8625	Fungi;Basidiomycota;Microbotryomycetes;Sporidiobolales;Sporidiobolaceae;Rhodotorula;Rhodotorula mucilaginosa	Sporidiobolaceae	Pathotroph-Saprotroph	Animal Pathogen-Undefined Saprotroph	Probable
ASV8735	Fungi;Ascomycota;Eurotiomycetes;Onygenales;Arthrodermataceae;Nannizzia;Nannizzia gypsea	Arthrodermataceae	Pathotroph-Saprotroph	Animal Pathogen-Undefined Saprotroph	Probable
ASV5017	Fungi;Basidiomycota;Agaricomycetes;Agaricales;Pluteaceae;Pluteus;unclassified	Pluteaceae	Pathotroph-Saprotroph	Bryophyte Parasite-Ectomycorrhizal-Litter Saprotroph-Wood Saprotroph	Probable
ASV6880	Fungi;Basidiomycota;Agaricomycetes;Agaricales;Pluteaceae;Pluteus;unclassified	Pluteaceae	Pathotroph-Saprotroph	Bryophyte Parasite-Ectomycorrhizal-Litter Saprotroph-Wood Saprotroph	Probable
ASV122	Fungi;Basidiomycota;Agaricomycetes;Agaricales;Strophariaceae;Hypholoma;Hypholoma fasciculare	Strophariaceae	Pathotroph-Saprotroph	Dung Saprotroph-Plant Parasite-Soil Saprotroph-Undefined Saprotroph-Wood Saprotroph	Probable
ASV185	Fungi;Basidiomycota;Agaricomycetes;Agaricales;Strophariaceae;Hypholoma;Hypholoma fasciculare	Strophariaceae	Pathotroph-Saprotroph	Dung Saprotroph-Plant Parasite-Soil Saprotroph-Undefined Saprotroph-Wood Saprotroph	Probable
ASV311	Fungi;Basidiomycota;Agaricomycetes;Agaricales;Strophariaceae;Hypholoma;Hypholoma sublateritium	Strophariaceae	Pathotroph-Saprotroph	Dung Saprotroph-Plant Parasite-Soil Saprotroph-Undefined Saprotroph-Wood Saprotroph	Probable
ASV415	Fungi;Basidiomycota;Agaricomycetes;Agaricales;Strophariaceae;Hypholoma;Hypholoma fasciculare	Strophariaceae	Pathotroph-Saprotroph	Dung Saprotroph-Plant Parasite-Soil Saprotroph-Undefined Saprotroph-Wood Saprotroph	Probable
ASV456	Fungi;Basidiomycota;Agaricomycetes;Agaricales;Strophariaceae;Hypholoma;Hypholoma fasciculare	Strophariaceae	Pathotroph-Saprotroph	Dung Saprotroph-Plant Parasite-Soil Saprotroph-Undefined Saprotroph-Wood Saprotroph	Probable
ASV484	Fungi;Basidiomycota;Agaricomycetes;Agaricales;Strophariaceae;Hypholoma;unclassified	Strophariaceae	Pathotroph-Saprotroph	Dung Saprotroph-Plant Parasite-Soil Saprotroph-Undefined Saprotroph-Wood Saprotroph	Probable
ASV620	Fungi;Basidiomycota;Agaricomycetes;Agaricales;Strophariaceae;Hypholoma;Hypholoma fasciculare	Strophariaceae	Pathotroph-Saprotroph	Dung Saprotroph-Plant Parasite-Soil Saprotroph-Undefined Saprotroph-Wood Saprotroph	Probable
ASV698	Fungi;Basidiomycota;Agaricomycetes;Agaricales;Strophariaceae;Hypholoma;Hypholoma fasciculare	Strophariaceae	Pathotroph-Saprotroph	Dung Saprotroph-Plant Parasite-Soil Saprotroph-Undefined Saprotroph-Wood Saprotroph	Probable
ASV743	Fungi;Basidiomycota;Agaricomycetes;Agaricales;Strophariaceae;Deconica;unclassified	Strophariaceae	Pathotroph-Saprotroph	Dung Saprotroph-Plant Parasite-Soil Saprotroph-Undefined Saprotroph-Wood Saprotroph	Probable
ASV1116	Fungi;Basidiomycota;Agaricomycetes;Agaricales;Strophariaceae;Hypholoma;Hypholoma sublateritium	Strophariaceae	Pathotroph-Saprotroph	Dung Saprotroph-Plant Parasite-Soil Saprotroph-Undefined Saprotroph-Wood Saprotroph	Probable
ASV1138	Fungi;Basidiomycota;Agaricomycetes;Agaricales;Strophariaceae;Hypholoma;Hypholoma fasciculare	Strophariaceae	Pathotroph-Saprotroph	Dung Saprotroph-Plant Parasite-Soil Saprotroph-Undefined Saprotroph-Wood Saprotroph	Probable
ASV1153	Fungi;Basidiomycota;Agaricomycetes;Agaricales;Strophariaceae;Hypholoma;Hypholoma sublateritium	Strophariaceae	Pathotroph-Saprotroph	Dung Saprotroph-Plant Parasite-Soil Saprotroph-Undefined Saprotroph-Wood Saprotroph	Probable
ASV1234	Fungi;Basidiomycota;Agaricomycetes;Agaricales;Strophariaceae;Hypholoma;Hypholoma fasciculare	Strophariaceae	Pathotroph-Saprotroph	Dung Saprotroph-Plant Parasite-Soil Saprotroph-Undefined Saprotroph-Wood Saprotroph	Probable
ASV1252	Fungi;Basidiomycota;Agaricomycetes;Agaricales;Strophariaceae;Hypholoma;unclassified	Strophariaceae	Pathotroph-Saprotroph	Dung Saprotroph-Plant Parasite-Soil Saprotroph-Undefined Saprotroph-Wood Saprotroph	Probable
ASV1272	Fungi;Basidiomycota;Agaricomycetes;Agaricales;Strophariaceae;Hypholoma;unclassified	Strophariaceae	Pathotroph-Saprotroph	Dung Saprotroph-Plant Parasite-Soil Saprotroph-Undefined Saprotroph-Wood Saprotroph	Probable
ASV1283	Fungi;Basidiomycota;Agaricomycetes;Agaricales;Strophariaceae;Hypholoma;Hypholoma fasciculare	Strophariaceae	Pathotroph-Saprotroph	Dung Saprotroph-Plant Parasite-Soil Saprotroph-Undefined Saprotroph-Wood Saprotroph	Probable
ASV1303	Fungi;Basidiomycota;Agaricomycetes;Agaricales;Strophariaceae;Hypholoma;unclassified	Strophariaceae	Pathotroph-Saprotroph	Dung Saprotroph-Plant Parasite-Soil Saprotroph-Undefined Saprotroph-Wood Saprotroph	Probable
ASV1381	Fungi;Basidiomycota;Agaricomycetes;Agaricales;Strophariaceae;Hypholoma;Hypholoma fasciculare	Strophariaceae	Pathotroph-Saprotroph	Dung Saprotroph-Plant Parasite-Soil Saprotroph-Undefined Saprotroph-Wood Saprotroph	Probable
ASV1413	Fungi;Basidiomycota;Agaricomycetes;Agaricales;Strophariaceae;Hypholoma;Hypholoma fasciculare	Strophariaceae	Pathotroph-Saprotroph	Dung Saprotroph-Plant Parasite-Soil Saprotroph-Undefined Saprotroph-Wood Saprotroph	Probable
ASV1486	Fungi;Basidiomycota;Agaricomycetes;Agaricales;Strophariaceae;Hypholoma;unclassified	Strophariaceae	Pathotroph-Saprotroph	Dung Saprotroph-Plant Parasite-Soil Saprotroph-Undefined Saprotroph-Wood Saprotroph	Probable
ASV1543	Fungi;Basidiomycota;Agaricomycetes;Agaricales;Strophariaceae;Deconica;unclassified	Strophariaceae	Pathotroph-Saprotroph	Dung Saprotroph-Plant Parasite-Soil Saprotroph-Undefined Saprotroph-Wood Saprotroph	Probable
ASV1662	Fungi;Basidiomycota;Agaricomycetes;Agaricales;Strophariaceae;Deconica;Deconica merdaria	Strophariaceae	Pathotroph-Saprotroph	Dung Saprotroph-Plant Parasite-Soil Saprotroph-Undefined Saprotroph-Wood Saprotroph	Probable
ASV2367	Fungi;Basidiomycota;Agaricomycetes;Agaricales;Strophariaceae;Deconica;Deconica merdaria	Strophariaceae	Pathotroph-Saprotroph	Dung Saprotroph-Plant Parasite-Soil Saprotroph-Undefined Saprotroph-Wood Saprotroph	Probable
ASV2608	Fungi;Basidiomycota;Agaricomycetes;Agaricales;Strophariaceae;Hypholoma;Hypholoma fasciculare	Strophariaceae	Pathotroph-Saprotroph	Dung Saprotroph-Plant Parasite-Soil Saprotroph-Undefined Saprotroph-Wood Saprotroph	Probable
ASV2807	Fungi;Basidiomycota;Agaricomycetes;Agaricales;Strophariaceae;Hypholoma;Hypholoma sublateritium	Strophariaceae	Pathotroph-Saprotroph	Dung Saprotroph-Plant Parasite-Soil Saprotroph-Undefined Saprotroph-Wood Saprotroph	Probable
ASV3043	Fungi;Basidiomycota;Agaricomycetes;Agaricales;Strophariaceae;Deconica;Deconica merdaria	Strophariaceae	Pathotroph-Saprotroph	Dung Saprotroph-Plant Parasite-Soil Saprotroph-Undefined Saprotroph-Wood Saprotroph	Probable
ASV3150	Fungi;Basidiomycota;Agaricomycetes;Agaricales;Strophariaceae;Deconica;Deconica merdaria	Strophariaceae	Pathotroph-Saprotroph	Dung Saprotroph-Plant Parasite-Soil Saprotroph-Undefined Saprotroph-Wood Saprotroph	Probable
ASV3365	Fungi;Basidiomycota;Agaricomycetes;Agaricales;Strophariaceae;Deconica;unclassified	Strophariaceae	Pathotroph-Saprotroph	Dung Saprotroph-Plant Parasite-Soil Saprotroph-Undefined Saprotroph-Wood Saprotroph	Probable
ASV3369	Fungi;Basidiomycota;Agaricomycetes;Agaricales;Strophariaceae;Leratiomyces;Leratiomyces ceres	Strophariaceae	Pathotroph-Saprotroph	Dung Saprotroph-Plant Parasite-Soil Saprotroph-Undefined Saprotroph-Wood Saprotroph	Probable
ASV3421	Fungi;Basidiomycota;Agaricomycetes;Agaricales;Strophariaceae;Hypholoma;Hypholoma sublateritium	Strophariaceae	Pathotroph-Saprotroph	Dung Saprotroph-Plant Parasite-Soil Saprotroph-Undefined Saprotroph-Wood Saprotroph	Probable
ASV3423	Fungi;Basidiomycota;Agaricomycetes;Agaricales;Strophariaceae;Hypholoma;unclassified	Strophariaceae	Pathotroph-Saprotroph	Dung Saprotroph-Plant Parasite-Soil Saprotroph-Undefined Saprotroph-Wood Saprotroph	Probable
ASV3430	Fungi;Basidiomycota;Agaricomycetes;Agaricales;Strophariaceae;Deconica;unclassified	Strophariaceae	Pathotroph-Saprotroph	Dung Saprotroph-Plant Parasite-Soil Saprotroph-Undefined Saprotroph-Wood Saprotroph	Probable
ASV3567	Fungi;Basidiomycota;Agaricomycetes;Agaricales;Strophariaceae;Hypholoma;Hypholoma sublateritium	Strophariaceae	Pathotroph-Saprotroph	Dung Saprotroph-Plant Parasite-Soil Saprotroph-Undefined Saprotroph-Wood Saprotroph	Probable
ASV3877	Fungi;Basidiomycota;Agaricomycetes;Agaricales;Strophariaceae;Hypholoma;unclassified	Strophariaceae	Pathotroph-Saprotroph	Dung Saprotroph-Plant Parasite-Soil Saprotroph-Undefined Saprotroph-Wood Saprotroph	Probable
ASV3954	Fungi;Basidiomycota;Agaricomycetes;Agaricales;Strophariaceae;Hypholoma;unclassified	Strophariaceae	Pathotroph-Saprotroph	Dung Saprotroph-Plant Parasite-Soil Saprotroph-Undefined Saprotroph-Wood Saprotroph	Probable
ASV4248	Fungi;Basidiomycota;Agaricomycetes;Agaricales;Strophariaceae;Deconica;unclassified	Strophariaceae	Pathotroph-Saprotroph	Dung Saprotroph-Plant Parasite-Soil Saprotroph-Undefined Saprotroph-Wood Saprotroph	Probable
ASV4312	Fungi;Basidiomycota;Agaricomycetes;Agaricales;Strophariaceae;Hypholoma;Hypholoma fasciculare	Strophariaceae	Pathotroph-Saprotroph	Dung Saprotroph-Plant Parasite-Soil Saprotroph-Undefined Saprotroph-Wood Saprotroph	Probable
ASV4517	Fungi;Basidiomycota;Agaricomycetes;Agaricales;Strophariaceae;Deconica;Deconica phillipsii	Strophariaceae	Pathotroph-Saprotroph	Dung Saprotroph-Plant Parasite-Soil Saprotroph-Undefined Saprotroph-Wood Saprotroph	Probable
ASV4525	Fungi;Basidiomycota;Agaricomycetes;Agaricales;Strophariaceae;Hypholoma;unclassified	Strophariaceae	Pathotroph-Saprotroph	Dung Saprotroph-Plant Parasite-Soil Saprotroph-Undefined Saprotroph-Wood Saprotroph	Probable
ASV4555	Fungi;Basidiomycota;Agaricomycetes;Agaricales;Strophariaceae;Deconica;Deconica merdaria	Strophariaceae	Pathotroph-Saprotroph	Dung Saprotroph-Plant Parasite-Soil Saprotroph-Undefined Saprotroph-Wood Saprotroph	Probable
ASV4855	Fungi;Basidiomycota;Agaricomycetes;Agaricales;Strophariaceae;Deconica;unclassified	Strophariaceae	Pathotroph-Saprotroph	Dung Saprotroph-Plant Parasite-Soil Saprotroph-Undefined Saprotroph-Wood Saprotroph	Probable
ASV5004	Fungi;Basidiomycota;Agaricomycetes;Agaricales;Strophariaceae;Pholiota;Pholiota highlandensis	Strophariaceae	Pathotroph-Saprotroph	Dung Saprotroph-Plant Parasite-Soil Saprotroph-Undefined Saprotroph-Wood Saprotroph	Probable
ASV5121	Fungi;Basidiomycota;Agaricomycetes;Agaricales;Strophariaceae;Hypholoma;Hypholoma sublateritium	Strophariaceae	Pathotroph-Saprotroph	Dung Saprotroph-Plant Parasite-Soil Saprotroph-Undefined Saprotroph-Wood Saprotroph	Probable
ASV5303	Fungi;Basidiomycota;Agaricomycetes;Agaricales;Strophariaceae;Deconica;Deconica merdaria	Strophariaceae	Pathotroph-Saprotroph	Dung Saprotroph-Plant Parasite-Soil Saprotroph-Undefined Saprotroph-Wood Saprotroph	Probable
ASV5322	Fungi;Basidiomycota;Agaricomycetes;Agaricales;Strophariaceae;Hypholoma;Hypholoma sublateritium	Strophariaceae	Pathotroph-Saprotroph	Dung Saprotroph-Plant Parasite-Soil Saprotroph-Undefined Saprotroph-Wood Saprotroph	Probable
ASV5363	Fungi;Basidiomycota;Agaricomycetes;Agaricales;Strophariaceae;Deconica;Deconica merdaria	Strophariaceae	Pathotroph-Saprotroph	Dung Saprotroph-Plant Parasite-Soil Saprotroph-Undefined Saprotroph-Wood Saprotroph	Probable
ASV5469	Fungi;Basidiomycota;Agaricomycetes;Agaricales;Strophariaceae;Deconica;unclassified	Strophariaceae	Pathotroph-Saprotroph	Dung Saprotroph-Plant Parasite-Soil Saprotroph-Undefined Saprotroph-Wood Saprotroph	Probable
ASV5563	Fungi;Basidiomycota;Agaricomycetes;Agaricales;Strophariaceae;Deconica;Deconica merdaria	Strophariaceae	Pathotroph-Saprotroph	Dung Saprotroph-Plant Parasite-Soil Saprotroph-Undefined Saprotroph-Wood Saprotroph	Probable
ASV5695	Fungi;Basidiomycota;Agaricomycetes;Agaricales;Strophariaceae;Deconica;unclassified	Strophariaceae	Pathotroph-Saprotroph	Dung Saprotroph-Plant Parasite-Soil Saprotroph-Undefined Saprotroph-Wood Saprotroph	Probable
ASV5744	Fungi;Basidiomycota;Agaricomycetes;Agaricales;Strophariaceae;Deconica;unclassified	Strophariaceae	Pathotroph-Saprotroph	Dung Saprotroph-Plant Parasite-Soil Saprotroph-Undefined Saprotroph-Wood Saprotroph	Probable
ASV5912	Fungi;Basidiomycota;Agaricomycetes;Agaricales;Strophariaceae;Deconica;unclassified	Strophariaceae	Pathotroph-Saprotroph	Dung Saprotroph-Plant Parasite-Soil Saprotroph-Undefined Saprotroph-Wood Saprotroph	Probable
ASV6011	Fungi;Basidiomycota;Agaricomycetes;Agaricales;Strophariaceae;Hypholoma;Hypholoma sublateritium	Strophariaceae	Pathotroph-Saprotroph	Dung Saprotroph-Plant Parasite-Soil Saprotroph-Undefined Saprotroph-Wood Saprotroph	Probable
ASV6195	Fungi;Basidiomycota;Agaricomycetes;Agaricales;Strophariaceae;Leratiomyces;Leratiomyces ceres	Strophariaceae	Pathotroph-Saprotroph	Dung Saprotroph-Plant Parasite-Soil Saprotroph-Undefined Saprotroph-Wood Saprotroph	Probable
ASV6373	Fungi;Basidiomycota;Agaricomycetes;Agaricales;Strophariaceae;unclassified;unclassified	Strophariaceae	Pathotroph-Saprotroph	Dung Saprotroph-Plant Parasite-Soil Saprotroph-Undefined Saprotroph-Wood Saprotroph	Probable
ASV6648	Fungi;Basidiomycota;Agaricomycetes;Agaricales;Strophariaceae;Deconica;Deconica phillipsii	Strophariaceae	Pathotroph-Saprotroph	Dung Saprotroph-Plant Parasite-Soil Saprotroph-Undefined Saprotroph-Wood Saprotroph	Probable
ASV7216	Fungi;Basidiomycota;Agaricomycetes;Agaricales;Strophariaceae;Leratiomyces;Leratiomyces ceres	Strophariaceae	Pathotroph-Saprotroph	Dung Saprotroph-Plant Parasite-Soil Saprotroph-Undefined Saprotroph-Wood Saprotroph	Probable
ASV7298	Fungi;Basidiomycota;Agaricomycetes;Agaricales;Strophariaceae;Pholiota;Pholiota highlandensis	Strophariaceae	Pathotroph-Saprotroph	Dung Saprotroph-Plant Parasite-Soil Saprotroph-Undefined Saprotroph-Wood Saprotroph	Probable
ASV7306	Fungi;Basidiomycota;Agaricomycetes;Agaricales;Strophariaceae;Deconica;Deconica phillipsii	Strophariaceae	Pathotroph-Saprotroph	Dung Saprotroph-Plant Parasite-Soil Saprotroph-Undefined Saprotroph-Wood Saprotroph	Probable
ASV7532	Fungi;Basidiomycota;Agaricomycetes;Agaricales;Strophariaceae;Hypholoma;Hypholoma sublateritium	Strophariaceae	Pathotroph-Saprotroph	Dung Saprotroph-Plant Parasite-Soil Saprotroph-Undefined Saprotroph-Wood Saprotroph	Probable
ASV7731	Fungi;Basidiomycota;Agaricomycetes;Agaricales;Strophariaceae;Deconica;Deconica phillipsii	Strophariaceae	Pathotroph-Saprotroph	Dung Saprotroph-Plant Parasite-Soil Saprotroph-Undefined Saprotroph-Wood Saprotroph	Probable
ASV8157	Fungi;Basidiomycota;Agaricomycetes;Agaricales;Strophariaceae;Pholiota;Pholiota highlandensis	Strophariaceae	Pathotroph-Saprotroph	Dung Saprotroph-Plant Parasite-Soil Saprotroph-Undefined Saprotroph-Wood Saprotroph	Probable
ASV8750	Fungi;Basidiomycota;Agaricomycetes;Agaricales;Strophariaceae;Hypholoma;Hypholoma sublateritium	Strophariaceae	Pathotroph-Saprotroph	Dung Saprotroph-Plant Parasite-Soil Saprotroph-Undefined Saprotroph-Wood Saprotroph	Probable
ASV8784	Fungi;Basidiomycota;Agaricomycetes;Agaricales;Strophariaceae;Stropharia;Stropharia rugosoannulata	Strophariaceae	Pathotroph-Saprotroph	Dung Saprotroph-Plant Parasite-Soil Saprotroph-Undefined Saprotroph-Wood Saprotroph	Probable
ASV640	Fungi;Ascomycota;Dothideomycetes;Pleosporales;Pleosporaceae;Curvularia;unclassified	Pleosporaceae	Pathotroph-Saprotroph	Endophyte-Lichen Parasite-Plant Pathogen-Undefined Saprotroph	Probable
ASV2757	Fungi;Ascomycota;Dothideomycetes;Pleosporales;Pleosporaceae;Curvularia;unclassified	Pleosporaceae	Pathotroph-Saprotroph	Endophyte-Lichen Parasite-Plant Pathogen-Undefined Saprotroph	Probable
ASV3735	Fungi;Ascomycota;Dothideomycetes;Pleosporales;Pleosporaceae;Alternaria;Alternaria subcucurbitae	Pleosporaceae	Pathotroph-Saprotroph	Endophyte-Lichen Parasite-Plant Pathogen-Undefined Saprotroph	Probable
ASV4095	Fungi;Ascomycota;Dothideomycetes;Pleosporales;Pleosporaceae;Alternaria;unclassified	Pleosporaceae	Pathotroph-Saprotroph	Endophyte-Lichen Parasite-Plant Pathogen-Undefined Saprotroph	Probable
ASV4100	Fungi;Ascomycota;Dothideomycetes;Pleosporales;Pleosporaceae;Alternaria;Alternaria chlamydospora	Pleosporaceae	Pathotroph-Saprotroph	Endophyte-Lichen Parasite-Plant Pathogen-Undefined Saprotroph	Probable
ASV4318	Fungi;Ascomycota;Dothideomycetes;Pleosporales;Pleosporaceae;Alternaria;Alternaria botrytis	Pleosporaceae	Pathotroph-Saprotroph	Endophyte-Lichen Parasite-Plant Pathogen-Undefined Saprotroph	Probable
ASV4877	Fungi;Ascomycota;Dothideomycetes;Pleosporales;Pleosporaceae;Tamaricicola;unclassified	Pleosporaceae	Pathotroph-Saprotroph	Endophyte-Lichen Parasite-Plant Pathogen-Undefined Saprotroph	Probable
ASV5142	Fungi;Ascomycota;Dothideomycetes;Pleosporales;Pleosporaceae;Alternaria;Alternaria subcucurbitae	Pleosporaceae	Pathotroph-Saprotroph	Endophyte-Lichen Parasite-Plant Pathogen-Undefined Saprotroph	Probable
ASV5210	Fungi;Ascomycota;Dothideomycetes;Pleosporales;Pleosporaceae;unclassified;unclassified	Pleosporaceae	Pathotroph-Saprotroph	Endophyte-Lichen Parasite-Plant Pathogen-Undefined Saprotroph	Probable
ASV6210	Fungi;Ascomycota;Dothideomycetes;Pleosporales;Pleosporaceae;unclassified;unclassified	Pleosporaceae	Pathotroph-Saprotroph	Endophyte-Lichen Parasite-Plant Pathogen-Undefined Saprotroph	Probable
ASV6245	Fungi;Ascomycota;Dothideomycetes;Pleosporales;Pleosporaceae;Curvularia;unclassified	Pleosporaceae	Pathotroph-Saprotroph	Endophyte-Lichen Parasite-Plant Pathogen-Undefined Saprotroph	Probable
ASV6467	Fungi;Ascomycota;Dothideomycetes;Pleosporales;Pleosporaceae;Curvularia;Curvularia gladioli	Pleosporaceae	Pathotroph-Saprotroph	Endophyte-Lichen Parasite-Plant Pathogen-Undefined Saprotroph	Probable
ASV7203	Fungi;Ascomycota;Dothideomycetes;Pleosporales;Pleosporaceae;Alternaria;Alternaria subcucurbitae	Pleosporaceae	Pathotroph-Saprotroph	Endophyte-Lichen Parasite-Plant Pathogen-Undefined Saprotroph	Probable
ASV7246	Fungi;Ascomycota;Dothideomycetes;Pleosporales;Pleosporaceae;Alternaria;Alternaria botrytis	Pleosporaceae	Pathotroph-Saprotroph	Endophyte-Lichen Parasite-Plant Pathogen-Undefined Saprotroph	Probable
ASV7819	Fungi;Ascomycota;Dothideomycetes;Pleosporales;Pleosporaceae;Alternaria;Alternaria subcucurbitae	Pleosporaceae	Pathotroph-Saprotroph	Endophyte-Lichen Parasite-Plant Pathogen-Undefined Saprotroph	Probable
ASV7935	Fungi;Ascomycota;Dothideomycetes;Pleosporales;Pleosporaceae;Curvularia;unclassified	Pleosporaceae	Pathotroph-Saprotroph	Endophyte-Lichen Parasite-Plant Pathogen-Undefined Saprotroph	Probable
ASV8473	Fungi;Ascomycota;Dothideomycetes;Pleosporales;Pleosporaceae;Curvularia;unclassified	Pleosporaceae	Pathotroph-Saprotroph	Endophyte-Lichen Parasite-Plant Pathogen-Undefined Saprotroph	Probable
ASV8972	Fungi;Ascomycota;Dothideomycetes;Pleosporales;Pleosporaceae;Curvularia;unclassified	Pleosporaceae	Pathotroph-Saprotroph	Endophyte-Lichen Parasite-Plant Pathogen-Undefined Saprotroph	Probable
ASV6845	Fungi;Basidiomycota;Agaricomycetes;Agaricales;Pleurotaceae;Resupinatus;Resupinatus trichotis	Pleurotaceae	Pathotroph-Saprotroph	Endophyte-Plant Pathogen-Wood Saprotroph	Probable
ASV8596	Fungi;Basidiomycota;Agaricomycetes;Agaricales;Pleurotaceae;Resupinatus;Resupinatus trichotis	Pleurotaceae	Pathotroph-Saprotroph	Endophyte-Plant Pathogen-Wood Saprotroph	Probable
ASV3823	Fungi;Ascomycota;Eurotiomycetes;Onygenales;Onygenales_fam_Incertae_sedis;Diploospora;unclassified	Diploospora	Pathotroph-Saprotroph	Fungal Parasite-|Plant Saprotroph|	Probable
ASV5065	Fungi;Ascomycota;Eurotiomycetes;Onygenales;Onygenales_fam_Incertae_sedis;Diploospora;unclassified	Diploospora	Pathotroph-Saprotroph	Fungal Parasite-|Plant Saprotroph|	Probable
ASV5280	Fungi;Ascomycota;Eurotiomycetes;Onygenales;Onygenales_fam_Incertae_sedis;Diploospora;unclassified	Diploospora	Pathotroph-Saprotroph	Fungal Parasite-|Plant Saprotroph|	Probable
ASV6538	Fungi;Ascomycota;Eurotiomycetes;Onygenales;Onygenales_fam_Incertae_sedis;Diploospora;unclassified	Diploospora	Pathotroph-Saprotroph	Fungal Parasite-|Plant Saprotroph|	Probable
ASV8261	Fungi;Ascomycota;Eurotiomycetes;Onygenales;Onygenales_fam_Incertae_sedis;Diploospora;unclassified	Diploospora	Pathotroph-Saprotroph	Fungal Parasite-|Plant Saprotroph|	Probable
ASV8595	Fungi;Ascomycota;Eurotiomycetes;Onygenales;Onygenales_fam_Incertae_sedis;Diploospora;unclassified	Diploospora	Pathotroph-Saprotroph	Fungal Parasite-|Plant Saprotroph|	Probable
ASV1214	Fungi;Ascomycota;Laboulbeniomycetes;Pyxidiophorales;Pyxidiophoraceae;Pyxidiophora;Pyxidiophora arvernensis	Pyxidiophora	Pathotroph-Saprotroph	Fungal Parasite-|Plant Saprotroph|-Undefined Saprotroph	Probable
ASV2656	Fungi;Ascomycota;Laboulbeniomycetes;Pyxidiophorales;Pyxidiophoraceae;Pyxidiophora;Pyxidiophora arvernensis	Pyxidiophora	Pathotroph-Saprotroph	Fungal Parasite-|Plant Saprotroph|-Undefined Saprotroph	Probable
ASV4170	Fungi;Ascomycota;Laboulbeniomycetes;Pyxidiophorales;Pyxidiophoraceae;Pyxidiophora;Pyxidiophora arvernensis	Pyxidiophora	Pathotroph-Saprotroph	Fungal Parasite-|Plant Saprotroph|-Undefined Saprotroph	Probable
ASV1749	Fungi;Ascomycota;Dothideomycetes;Pleosporales;Phaeosphaeriaceae;Paraphoma;Paraphoma fimeti	Phaeosphaeriaceae	Pathotroph-Saprotroph	Fungal Parasite-Plant Pathogen-Plant Saprotroph	Probable
ASV2079	Fungi;Ascomycota;Dothideomycetes;Pleosporales;Phaeosphaeriaceae;Paraphoma;Paraphoma fimeti	Phaeosphaeriaceae	Pathotroph-Saprotroph	Fungal Parasite-Plant Pathogen-Plant Saprotroph	Probable
ASV2141	Fungi;Ascomycota;Dothideomycetes;Pleosporales;Phaeosphaeriaceae;Neosetophoma;Neosetophoma italica	Phaeosphaeriaceae	Pathotroph-Saprotroph	Fungal Parasite-Plant Pathogen-Plant Saprotroph	Probable
ASV3228	Fungi;Ascomycota;Dothideomycetes;Pleosporales;Phaeosphaeriaceae;Phaeosphaeria;Phaeosphaeria culmorum	Phaeosphaeriaceae	Pathotroph-Saprotroph	Fungal Parasite-Plant Pathogen-Plant Saprotroph	Probable
ASV3589	Fungi;Ascomycota;Dothideomycetes;Pleosporales;Phaeosphaeriaceae;Tintelnotia;Tintelnotia destructans	Phaeosphaeriaceae	Pathotroph-Saprotroph	Fungal Parasite-Plant Pathogen-Plant Saprotroph	Probable
ASV3706	Fungi;Ascomycota;Dothideomycetes;Pleosporales;Phaeosphaeriaceae;Sclerostagonospora;unclassified	Phaeosphaeriaceae	Pathotroph-Saprotroph	Fungal Parasite-Plant Pathogen-Plant Saprotroph	Probable
ASV4024	Fungi;Ascomycota;Dothideomycetes;Pleosporales;Phaeosphaeriaceae;unclassified;unclassified	Phaeosphaeriaceae	Pathotroph-Saprotroph	Fungal Parasite-Plant Pathogen-Plant Saprotroph	Probable
ASV4131	Fungi;Ascomycota;Dothideomycetes;Pleosporales;Phaeosphaeriaceae;Neosetophoma;unclassified	Phaeosphaeriaceae	Pathotroph-Saprotroph	Fungal Parasite-Plant Pathogen-Plant Saprotroph	Probable
ASV4342	Fungi;Ascomycota;Dothideomycetes;Pleosporales;Phaeosphaeriaceae;Paraphoma;Paraphoma fimeti	Phaeosphaeriaceae	Pathotroph-Saprotroph	Fungal Parasite-Plant Pathogen-Plant Saprotroph	Probable
ASV4365	Fungi;Ascomycota;Dothideomycetes;Pleosporales;Phaeosphaeriaceae;unclassified;unclassified	Phaeosphaeriaceae	Pathotroph-Saprotroph	Fungal Parasite-Plant Pathogen-Plant Saprotroph	Probable
ASV4866	Fungi;Ascomycota;Dothideomycetes;Pleosporales;Phaeosphaeriaceae;Ophiosphaerella;unclassified	Phaeosphaeriaceae	Pathotroph-Saprotroph	Fungal Parasite-Plant Pathogen-Plant Saprotroph	Probable
ASV5261	Fungi;Ascomycota;Dothideomycetes;Pleosporales;Phaeosphaeriaceae;Neosetophoma;Neosetophoma italica	Phaeosphaeriaceae	Pathotroph-Saprotroph	Fungal Parasite-Plant Pathogen-Plant Saprotroph	Probable
ASV5485	Fungi;Ascomycota;Dothideomycetes;Pleosporales;Phaeosphaeriaceae;unclassified;unclassified	Phaeosphaeriaceae	Pathotroph-Saprotroph	Fungal Parasite-Plant Pathogen-Plant Saprotroph	Probable
ASV5727	Fungi;Ascomycota;Dothideomycetes;Pleosporales;Phaeosphaeriaceae;Paraphoma;Paraphoma fimeti	Phaeosphaeriaceae	Pathotroph-Saprotroph	Fungal Parasite-Plant Pathogen-Plant Saprotroph	Probable
ASV6180	Fungi;Ascomycota;Dothideomycetes;Pleosporales;Phaeosphaeriaceae;Neosetophoma;Neosetophoma italica	Phaeosphaeriaceae	Pathotroph-Saprotroph	Fungal Parasite-Plant Pathogen-Plant Saprotroph	Probable
ASV6484	Fungi;Ascomycota;Dothideomycetes;Pleosporales;Phaeosphaeriaceae;unclassified;unclassified	Phaeosphaeriaceae	Pathotroph-Saprotroph	Fungal Parasite-Plant Pathogen-Plant Saprotroph	Probable
ASV6520	Fungi;Ascomycota;Dothideomycetes;Pleosporales;Phaeosphaeriaceae;Neosetophoma;Neosetophoma italica	Phaeosphaeriaceae	Pathotroph-Saprotroph	Fungal Parasite-Plant Pathogen-Plant Saprotroph	Probable
ASV6717	Fungi;Ascomycota;Dothideomycetes;Pleosporales;Phaeosphaeriaceae;Paraphoma;Paraphoma fimeti	Phaeosphaeriaceae	Pathotroph-Saprotroph	Fungal Parasite-Plant Pathogen-Plant Saprotroph	Probable
ASV6849	Fungi;Ascomycota;Dothideomycetes;Pleosporales;Phaeosphaeriaceae;Neosetophoma;unclassified	Phaeosphaeriaceae	Pathotroph-Saprotroph	Fungal Parasite-Plant Pathogen-Plant Saprotroph	Probable
ASV7256	Fungi;Ascomycota;Dothideomycetes;Pleosporales;Phaeosphaeriaceae;Paraphoma;unclassified	Phaeosphaeriaceae	Pathotroph-Saprotroph	Fungal Parasite-Plant Pathogen-Plant Saprotroph	Probable
ASV7588	Fungi;Ascomycota;Dothideomycetes;Pleosporales;Phaeosphaeriaceae;Paraphoma;Paraphoma fimeti	Phaeosphaeriaceae	Pathotroph-Saprotroph	Fungal Parasite-Plant Pathogen-Plant Saprotroph	Probable
ASV7677	Fungi;Ascomycota;Dothideomycetes;Pleosporales;Phaeosphaeriaceae;Tintelnotia;Tintelnotia destructans	Phaeosphaeriaceae	Pathotroph-Saprotroph	Fungal Parasite-Plant Pathogen-Plant Saprotroph	Probable
ASV8291	Fungi;Ascomycota;Dothideomycetes;Pleosporales;Phaeosphaeriaceae;Paraphoma;unclassified	Phaeosphaeriaceae	Pathotroph-Saprotroph	Fungal Parasite-Plant Pathogen-Plant Saprotroph	Probable
ASV8344	Fungi;Ascomycota;Dothideomycetes;Pleosporales;Phaeosphaeriaceae;Paraphoma;unclassified	Phaeosphaeriaceae	Pathotroph-Saprotroph	Fungal Parasite-Plant Pathogen-Plant Saprotroph	Probable
ASV8455	Fungi;Ascomycota;Dothideomycetes;Pleosporales;Phaeosphaeriaceae;Ophiosphaerella;unclassified	Phaeosphaeriaceae	Pathotroph-Saprotroph	Fungal Parasite-Plant Pathogen-Plant Saprotroph	Probable
ASV8476	Fungi;Ascomycota;Dothideomycetes;Pleosporales;Phaeosphaeriaceae;unclassified;unclassified	Phaeosphaeriaceae	Pathotroph-Saprotroph	Fungal Parasite-Plant Pathogen-Plant Saprotroph	Probable
ASV8553	Fungi;Ascomycota;Dothideomycetes;Pleosporales;Phaeosphaeriaceae;unclassified;unclassified	Phaeosphaeriaceae	Pathotroph-Saprotroph	Fungal Parasite-Plant Pathogen-Plant Saprotroph	Probable
ASV8705	Fungi;Ascomycota;Dothideomycetes;Pleosporales;Phaeosphaeriaceae;unclassified;unclassified	Phaeosphaeriaceae	Pathotroph-Saprotroph	Fungal Parasite-Plant Pathogen-Plant Saprotroph	Probable
ASV8765	Fungi;Ascomycota;Dothideomycetes;Pleosporales;Phaeosphaeriaceae;Sclerostagonospora;unclassified	Phaeosphaeriaceae	Pathotroph-Saprotroph	Fungal Parasite-Plant Pathogen-Plant Saprotroph	Probable
ASV8915	Fungi;Ascomycota;Dothideomycetes;Pleosporales;Phaeosphaeriaceae;Paraphoma;unclassified	Phaeosphaeriaceae	Pathotroph-Saprotroph	Fungal Parasite-Plant Pathogen-Plant Saprotroph	Probable
ASV7105	Fungi;Ascomycota;Sordariomycetes;Coronophorales;Ceratostomataceae;Harzia;Harzia metrosideri	Ceratostomataceae	Pathotroph-Saprotroph	Fungal Parasite-Plant Saprotroph-Soil Saprotroph	Probable
ASV1936	Fungi;Blastocladiomycota;Blastocladiomycetes;Blastocladiales;Catenariaceae;Catenariaceae_gen_Incertae_sedis;unclassified	Catenariaceae	Pathotroph-Saprotroph	Insect Parasite-Undefined Saprotroph	Probable
ASV3937	Fungi;Basidiomycota;Agaricomycetes;Boletales;Boletales_fam_Incertae_sedis;Leucogyrophana;Leucogyrophana mollusca	Leucogyrophana	Pathotroph-Saprotroph	Lichen Parasite-|Wood Saprotroph|	Probable
ASV5018	Fungi;Basidiomycota;Agaricomycetes;Boletales;Boletales_fam_Incertae_sedis;Leucogyrophana;Leucogyrophana mollusca	Leucogyrophana	Pathotroph-Saprotroph	Lichen Parasite-|Wood Saprotroph|	Probable
ASV5668	Fungi;Basidiomycota;Agaricomycetes;Boletales;Boletales_fam_Incertae_sedis;Leucogyrophana;Leucogyrophana mollusca	Leucogyrophana	Pathotroph-Saprotroph	Lichen Parasite-|Wood Saprotroph|	Probable
ASV3231	Fungi;Basidiomycota;Agaricomycetes;Boletales;Coniophoraceae;Coniophora;Coniophora arida	Coniophoraceae	Pathotroph-Saprotroph	Lichen Parasite-Wood Saprotroph	Probable
ASV6650	Fungi;Basidiomycota;Agaricomycetes;Boletales;Coniophoraceae;Coniophora;Coniophora hanoiensis	Coniophoraceae	Pathotroph-Saprotroph	Lichen Parasite-Wood Saprotroph	Probable
ASV8508	Fungi;Basidiomycota;Agaricomycetes;Boletales;Coniophoraceae;Coniophora;Coniophora marmorata	Coniophoraceae	Pathotroph-Saprotroph	Lichen Parasite-Wood Saprotroph	Probable
ASV6891	Fungi;Basidiomycota;Agaricomycetes;Auriculariales;Auriculariaceae;Exidiopsis;Exidiopsis effusa	Auriculariaceae	Pathotroph-Saprotroph	Plant Parasite-Wood Saprotroph	Probable
ASV1745	Fungi;Basidiomycota;Atractiellomycetes;Atractiellales;Hoehnelomycetaceae;Atractiella;Atractiella solani	Atractiella	Pathotroph-Saprotroph	Plant Pathogen-|Undefined Saprotroph|	Probable
ASV4481	Fungi;Basidiomycota;Atractiellomycetes;Atractiellales;Hoehnelomycetaceae;Atractiella;Atractiella solani	Atractiella	Pathotroph-Saprotroph	Plant Pathogen-|Undefined Saprotroph|	Probable
ASV7455	Fungi;Basidiomycota;Atractiellomycetes;Atractiellales;Hoehnelomycetaceae;Atractiella;Atractiella solani	Atractiella	Pathotroph-Saprotroph	Plant Pathogen-|Undefined Saprotroph|	Probable
ASV7563	Fungi;Basidiomycota;Atractiellomycetes;Atractiellales;Hoehnelomycetaceae;Atractiella;Atractiella solani	Atractiella	Pathotroph-Saprotroph	Plant Pathogen-|Undefined Saprotroph|	Probable
ASV1770	Fungi;Basidiomycota;Agaricomycetes;Polyporales;Laetiporaceae;Phaeolus;Phaeolus schweinitzii	Phaeolus	Pathotroph-Saprotroph	Plant Pathogen-|Wood Saprotroph|	Highly Probable
ASV1909	Fungi;Basidiomycota;Agaricomycetes;Polyporales;Podoscyphaceae;Abortiporus;Abortiporus biennis	Abortiporus	Pathotroph-Saprotroph	Plant Pathogen-|Wood Saprotroph|	Highly Probable
ASV2744	Fungi;Basidiomycota;Agaricomycetes;Polyporales;Laetiporaceae;Phaeolus;Phaeolus schweinitzii	Phaeolus	Pathotroph-Saprotroph	Plant Pathogen-|Wood Saprotroph|	Highly Probable
ASV6034	Fungi;Basidiomycota;Agaricomycetes;Polyporales;Podoscyphaceae;Abortiporus;Abortiporus biennis	Abortiporus	Pathotroph-Saprotroph	Plant Pathogen-|Wood Saprotroph|	Highly Probable
ASV6823	Fungi;Basidiomycota;Agaricomycetes;Polyporales;Laetiporaceae;Phaeolus;Phaeolus schweinitzii	Phaeolus	Pathotroph-Saprotroph	Plant Pathogen-|Wood Saprotroph|	Highly Probable
ASV6870	Fungi;Basidiomycota;Agaricomycetes;Polyporales;Podoscyphaceae;Abortiporus;Abortiporus biennis	Abortiporus	Pathotroph-Saprotroph	Plant Pathogen-|Wood Saprotroph|	Highly Probable
ASV7687	Fungi;Basidiomycota;Agaricomycetes;Polyporales;Podoscyphaceae;Abortiporus;Abortiporus biennis	Abortiporus	Pathotroph-Saprotroph	Plant Pathogen-|Wood Saprotroph|	Highly Probable
ASV3664	Fungi;Ascomycota;Leotiomycetes;Helotiales;Dermateaceae;Coleophoma;unclassified	Dermateaceae	Pathotroph-Saprotroph	Plant Pathogen-Plant Saprotroph	Probable
ASV4499	Fungi;Ascomycota;Sordariomycetes;Xylariales;Diatrypaceae;Eutypa;unclassified	Diatrypaceae	Pathotroph-Saprotroph	Plant Pathogen-Plant Saprotroph	Probable
ASV5689	Fungi;Ascomycota;Leotiomycetes;Helotiales;Dermateaceae;unclassified;unclassified	Dermateaceae	Pathotroph-Saprotroph	Plant Pathogen-Plant Saprotroph	Probable
ASV6089	Fungi;Ascomycota;Sordariomycetes;Xylariales;Diatrypaceae;Eutypa;Eutypa camelliae	Diatrypaceae	Pathotroph-Saprotroph	Plant Pathogen-Plant Saprotroph	Probable
ASV6405	Fungi;Ascomycota;Sordariomycetes;Xylariales;Diatrypaceae;unclassified;unclassified	Diatrypaceae	Pathotroph-Saprotroph	Plant Pathogen-Plant Saprotroph	Probable
ASV6495	Fungi;Ascomycota;Leotiomycetes;Helotiales;Dermateaceae;Coleophoma;unclassified	Dermateaceae	Pathotroph-Saprotroph	Plant Pathogen-Plant Saprotroph	Probable
ASV6905	Fungi;Ascomycota;Leotiomycetes;Helotiales;Dermateaceae;Pezicula;Pezicula ericae	Dermateaceae	Pathotroph-Saprotroph	Plant Pathogen-Plant Saprotroph	Probable
ASV7447	Fungi;Ascomycota;Sordariomycetes;Xylariales;Diatrypaceae;unclassified;unclassified	Diatrypaceae	Pathotroph-Saprotroph	Plant Pathogen-Plant Saprotroph	Probable
ASV7753	Fungi;Ascomycota;Sordariomycetes;Xylariales;Diatrypaceae;unclassified;unclassified	Diatrypaceae	Pathotroph-Saprotroph	Plant Pathogen-Plant Saprotroph	Probable
ASV8305	Fungi;Ascomycota;Sordariomycetes;Xylariales;Diatrypaceae;Eutypa;unclassified	Diatrypaceae	Pathotroph-Saprotroph	Plant Pathogen-Plant Saprotroph	Probable
ASV8536	Fungi;Ascomycota;Sordariomycetes;Xylariales;Diatrypaceae;Eutypa;Eutypa camelliae	Diatrypaceae	Pathotroph-Saprotroph	Plant Pathogen-Plant Saprotroph	Probable
ASV963	Fungi;Ascomycota;Dothideomycetes;Pleosporales;Lophiostomataceae;unclassified;unclassified	Lophiostomataceae	Pathotroph-Saprotroph	Plant Pathogen-Undefined Saprotroph	Probable
ASV1159	Fungi;Ascomycota;Dothideomycetes;Mycosphaerellales;Neodevriesiaceae;Neodevriesia;Neodevriesia stirlingiae	Neodevriesiaceae	Pathotroph-Saprotroph	Plant Pathogen-Undefined Saprotroph	Probable
ASV1817	Fungi;Ascomycota;Dothideomycetes;Pleosporales;Lophiostomataceae;unclassified;unclassified	Lophiostomataceae	Pathotroph-Saprotroph	Plant Pathogen-Undefined Saprotroph	Probable
ASV1932	Fungi;Ascomycota;Dothideomycetes;Mycosphaerellales;Neodevriesiaceae;Neodevriesia;Neodevriesia stirlingiae	Neodevriesiaceae	Pathotroph-Saprotroph	Plant Pathogen-Undefined Saprotroph	Probable
ASV2339	Fungi;Ascomycota;Dothideomycetes;Mycosphaerellales;Neodevriesiaceae;Neodevriesia;Neodevriesia stirlingiae	Neodevriesiaceae	Pathotroph-Saprotroph	Plant Pathogen-Undefined Saprotroph	Probable
ASV2625	Fungi;Ascomycota;Dothideomycetes;Mycosphaerellales;Mycosphaerellaceae;Zymoseptoria;unclassified	Mycosphaerellaceae	Pathotroph-Saprotroph	Plant Pathogen-Undefined Saprotroph	Probable
ASV2756	Fungi;Ascomycota;Dothideomycetes;Mycosphaerellales;Mycosphaerellaceae;unclassified;unclassified	Mycosphaerellaceae	Pathotroph-Saprotroph	Plant Pathogen-Undefined Saprotroph	Probable
ASV3052	Fungi;Basidiomycota;Agaricomycetes;Polyporales;Meruliaceae;Physisporinus;Physisporinus eminens	Meruliaceae	Pathotroph-Saprotroph	Plant Pathogen-Undefined Saprotroph	Probable
ASV3144	Fungi;Ascomycota;Dothideomycetes;Mycosphaerellales;Mycosphaerellaceae;unclassified;unclassified	Mycosphaerellaceae	Pathotroph-Saprotroph	Plant Pathogen-Undefined Saprotroph	Probable
ASV3456	Fungi;Ascomycota;Dothideomycetes;Pleosporales;Massarinaceae;Helminthosporium;Helminthosporium solani	Massarinaceae	Pathotroph-Saprotroph	Plant Pathogen-Undefined Saprotroph	Probable
ASV3607	Fungi;Ascomycota;Dothideomycetes;Mycosphaerellales;Neodevriesiaceae;Neodevriesia;Neodevriesia scadoxi	Neodevriesiaceae	Pathotroph-Saprotroph	Plant Pathogen-Undefined Saprotroph	Probable
ASV3689	Fungi;Ascomycota;Dothideomycetes;Pleosporales;Lophiostomataceae;Lophiostoma;Lophiostoma chamaecyparidis	Lophiostomataceae	Pathotroph-Saprotroph	Plant Pathogen-Undefined Saprotroph	Probable
ASV4378	Fungi;Basidiomycota;Agaricomycetes;Polyporales;Meruliaceae;Scopuloides;Scopuloides hydnoides	Meruliaceae	Pathotroph-Saprotroph	Plant Pathogen-Undefined Saprotroph	Probable
ASV4460	Fungi;Basidiomycota;Agaricomycetes;Polyporales;Meruliaceae;Physisporinus;Physisporinus eminens	Meruliaceae	Pathotroph-Saprotroph	Plant Pathogen-Undefined Saprotroph	Probable
ASV4591	Fungi;Basidiomycota;Agaricomycetes;Polyporales;Meruliaceae;Physisporinus;unclassified	Meruliaceae	Pathotroph-Saprotroph	Plant Pathogen-Undefined Saprotroph	Probable
ASV4608	Fungi;Ascomycota;Dothideomycetes;Pleosporales;Lophiostomataceae;unclassified;unclassified	Lophiostomataceae	Pathotroph-Saprotroph	Plant Pathogen-Undefined Saprotroph	Probable
ASV4675	Fungi;Basidiomycota;Agaricomycetes;Polyporales;Meruliaceae;Scopuloides;Scopuloides hydnoides	Meruliaceae	Pathotroph-Saprotroph	Plant Pathogen-Undefined Saprotroph	Probable
ASV4896	Fungi;Ascomycota;Dothideomycetes;Mycosphaerellales;Mycosphaerellaceae;unclassified;unclassified	Mycosphaerellaceae	Pathotroph-Saprotroph	Plant Pathogen-Undefined Saprotroph	Probable
ASV5187	Fungi;Ascomycota;Dothideomycetes;Mycosphaerellales;Mycosphaerellaceae;unclassified;unclassified	Mycosphaerellaceae	Pathotroph-Saprotroph	Plant Pathogen-Undefined Saprotroph	Probable
ASV5225	Fungi;Ascomycota;Dothideomycetes;Mycosphaerellales;Neodevriesiaceae;Neodevriesia;Neodevriesia stirlingiae	Neodevriesiaceae	Pathotroph-Saprotroph	Plant Pathogen-Undefined Saprotroph	Probable
ASV5239	Fungi;Ascomycota;Dothideomycetes;Mycosphaerellales;Neodevriesiaceae;Neodevriesia;Neodevriesia stirlingiae	Neodevriesiaceae	Pathotroph-Saprotroph	Plant Pathogen-Undefined Saprotroph	Probable
ASV5266	Fungi;Ascomycota;Dothideomycetes;Mycosphaerellales;Neodevriesiaceae;Neodevriesia;unclassified	Neodevriesiaceae	Pathotroph-Saprotroph	Plant Pathogen-Undefined Saprotroph	Probable
ASV5610	Fungi;Ascomycota;Dothideomycetes;Pleosporales;Lophiostomataceae;Lophiostoma;Lophiostoma corticola	Lophiostomataceae	Pathotroph-Saprotroph	Plant Pathogen-Undefined Saprotroph	Probable
ASV5822	Fungi;Basidiomycota;Agaricomycetes;Polyporales;Meruliaceae;Scopuloides;Scopuloides hydnoides	Meruliaceae	Pathotroph-Saprotroph	Plant Pathogen-Undefined Saprotroph	Probable
ASV5874	Fungi;Ascomycota;Dothideomycetes;Pleosporales;Lophiostomataceae;Lophiostoma;Lophiostoma chamaecyparidis	Lophiostomataceae	Pathotroph-Saprotroph	Plant Pathogen-Undefined Saprotroph	Probable
ASV5943	Fungi;Ascomycota;Dothideomycetes;Mycosphaerellales;Mycosphaerellaceae;unclassified;unclassified	Mycosphaerellaceae	Pathotroph-Saprotroph	Plant Pathogen-Undefined Saprotroph	Probable
ASV6192	Fungi;Basidiomycota;Agaricomycetes;Polyporales;Meruliaceae;Physisporinus;unclassified	Meruliaceae	Pathotroph-Saprotroph	Plant Pathogen-Undefined Saprotroph	Probable
ASV6714	Fungi;Ascomycota;Dothideomycetes;Pleosporales;Massarinaceae;Helminthosporium;Helminthosporium solani	Massarinaceae	Pathotroph-Saprotroph	Plant Pathogen-Undefined Saprotroph	Probable
ASV6802	Fungi;Ascomycota;Dothideomycetes;Mycosphaerellales;Neodevriesiaceae;Neodevriesia;Neodevriesia kalakoutskii	Neodevriesiaceae	Pathotroph-Saprotroph	Plant Pathogen-Undefined Saprotroph	Probable
ASV6822	Fungi;Ascomycota;Dothideomycetes;Mycosphaerellales;Mycosphaerellaceae;unclassified;unclassified	Mycosphaerellaceae	Pathotroph-Saprotroph	Plant Pathogen-Undefined Saprotroph	Probable
ASV6865	Fungi;Basidiomycota;Agaricomycetes;Polyporales;Meruliaceae;Scopuloides;Scopuloides hydnoides	Meruliaceae	Pathotroph-Saprotroph	Plant Pathogen-Undefined Saprotroph	Probable
ASV6874	Fungi;Ascomycota;Dothideomycetes;Mycosphaerellales;Mycosphaerellaceae;unclassified;unclassified	Mycosphaerellaceae	Pathotroph-Saprotroph	Plant Pathogen-Undefined Saprotroph	Probable
ASV7682	Fungi;Basidiomycota;Agaricomycetes;Polyporales;Meruliaceae;Physisporinus;unclassified	Meruliaceae	Pathotroph-Saprotroph	Plant Pathogen-Undefined Saprotroph	Probable
ASV7706	Fungi;Ascomycota;Dothideomycetes;Mycosphaerellales;Mycosphaerellaceae;Clypeosphaerella;Clypeosphaerella quasiparkii	Mycosphaerellaceae	Pathotroph-Saprotroph	Plant Pathogen-Undefined Saprotroph	Probable
ASV8357	Fungi;Ascomycota;Dothideomycetes;Pleosporales;Lophiostomataceae;Lophiostoma;Lophiostoma chamaecyparidis	Lophiostomataceae	Pathotroph-Saprotroph	Plant Pathogen-Undefined Saprotroph	Probable
ASV8491	Fungi;Ascomycota;Dothideomycetes;Pleosporales;Lophiostomataceae;unclassified;unclassified	Lophiostomataceae	Pathotroph-Saprotroph	Plant Pathogen-Undefined Saprotroph	Probable
ASV8493	Fungi;Ascomycota;Dothideomycetes;Mycosphaerellales;Mycosphaerellaceae;Clypeosphaerella;Clypeosphaerella quasiparkii	Mycosphaerellaceae	Pathotroph-Saprotroph	Plant Pathogen-Undefined Saprotroph	Probable
ASV8574	Fungi;Ascomycota;Dothideomycetes;Mycosphaerellales;Mycosphaerellaceae;unclassified;unclassified	Mycosphaerellaceae	Pathotroph-Saprotroph	Plant Pathogen-Undefined Saprotroph	Probable
ASV8579	Fungi;Ascomycota;Dothideomycetes;Mycosphaerellales;Neodevriesiaceae;Neodevriesia;Neodevriesia modesta	Neodevriesiaceae	Pathotroph-Saprotroph	Plant Pathogen-Undefined Saprotroph	Probable
ASV8679	Fungi;Basidiomycota;Agaricomycetes;Polyporales;Meruliaceae;Phlebia;Phlebia tremellosa	Meruliaceae	Pathotroph-Saprotroph	Plant Pathogen-Undefined Saprotroph	Probable
ASV8681	Fungi;Basidiomycota;Agaricomycetes;Polyporales;Meruliaceae;Mycoacia;Mycoacia nothofagi	Meruliaceae	Pathotroph-Saprotroph	Plant Pathogen-Undefined Saprotroph	Probable
ASV8744	Fungi;Ascomycota;Dothideomycetes;Pleosporales;Massarinaceae;Helminthosporium;Helminthosporium solani	Massarinaceae	Pathotroph-Saprotroph	Plant Pathogen-Undefined Saprotroph	Probable
ASV8825	Fungi;Basidiomycota;Agaricomycetes;Polyporales;Meruliaceae;Physisporinus;Physisporinus eminens	Meruliaceae	Pathotroph-Saprotroph	Plant Pathogen-Undefined Saprotroph	Probable
ASV2560	Fungi;Ascomycota;Sordariomycetes;Pleurotheciales;Pleurotheciaceae;Phaeoisaria;unclassified	Phaeoisaria	Pathotroph-Saprotroph	Plant Pathogen-Undefined Saprotroph-|Wood Saprotroph|	Probable
ASV7679	Fungi;Ascomycota;Sordariomycetes;Pleurotheciales;Pleurotheciaceae;Phaeoisaria;unclassified	Phaeoisaria	Pathotroph-Saprotroph	Plant Pathogen-Undefined Saprotroph-|Wood Saprotroph|	Probable
ASV7725	Fungi;Ascomycota;Sordariomycetes;Pleurotheciales;Pleurotheciaceae;Phaeoisaria;unclassified	Phaeoisaria	Pathotroph-Saprotroph	Plant Pathogen-Undefined Saprotroph-|Wood Saprotroph|	Probable
ASV929	Fungi;Ascomycota;Dothideomycetes;Pleosporales;Cucurbitariaceae;Neocucurbitaria;Neocucurbitaria unguis-hominis	Cucurbitariaceae	Pathotroph-Saprotroph	Plant Pathogen-Wood Saprotroph	Probable
ASV1478	Fungi;Basidiomycota;Agaricomycetes;Polyporales;Ganodermataceae;Ganoderma;Ganoderma adspersum	Ganodermataceae	Pathotroph-Saprotroph	Plant Pathogen-Wood Saprotroph	Probable
ASV1520	Fungi;Ascomycota;Dothideomycetes;Pleosporales;Cucurbitariaceae;Neocucurbitaria;unclassified	Cucurbitariaceae	Pathotroph-Saprotroph	Plant Pathogen-Wood Saprotroph	Probable
ASV1585	Fungi;Basidiomycota;Agaricomycetes;Russulales;Peniophoraceae;Peniophora;unclassified	Peniophoraceae	Pathotroph-Saprotroph	Plant Pathogen-Wood Saprotroph	Probable
ASV1793	Fungi;Ascomycota;Dothideomycetes;Pleosporales;Cucurbitariaceae;Neocucurbitaria;Neocucurbitaria unguis-hominis	Cucurbitariaceae	Pathotroph-Saprotroph	Plant Pathogen-Wood Saprotroph	Probable
ASV2297	Fungi;Ascomycota;Dothideomycetes;Pleosporales;Cucurbitariaceae;unclassified;unclassified	Cucurbitariaceae	Pathotroph-Saprotroph	Plant Pathogen-Wood Saprotroph	Probable
ASV2519	Fungi;Basidiomycota;Agaricomycetes;Russulales;Peniophoraceae;Peniophora;Peniophora simulans	Peniophoraceae	Pathotroph-Saprotroph	Plant Pathogen-Wood Saprotroph	Probable
ASV2622	Fungi;Basidiomycota;Agaricomycetes;Russulales;Peniophoraceae;Peniophora;Peniophora incarnata	Peniophoraceae	Pathotroph-Saprotroph	Plant Pathogen-Wood Saprotroph	Probable
ASV2713	Fungi;Basidiomycota;Agaricomycetes;Russulales;Peniophoraceae;Peniophora;Peniophora incarnata	Peniophoraceae	Pathotroph-Saprotroph	Plant Pathogen-Wood Saprotroph	Probable
ASV2789	Fungi;Ascomycota;Dothideomycetes;Pleosporales;Cucurbitariaceae;Neocucurbitaria;unclassified	Cucurbitariaceae	Pathotroph-Saprotroph	Plant Pathogen-Wood Saprotroph	Probable
ASV2936	Fungi;Basidiomycota;Agaricomycetes;Russulales;Peniophoraceae;Peniophora;unclassified	Peniophoraceae	Pathotroph-Saprotroph	Plant Pathogen-Wood Saprotroph	Probable
ASV2950	Fungi;Ascomycota;Dothideomycetes;Pleosporales;Cucurbitariaceae;Neocucurbitaria;Neocucurbitaria unguis-hominis	Cucurbitariaceae	Pathotroph-Saprotroph	Plant Pathogen-Wood Saprotroph	Probable
ASV3218	Fungi;Basidiomycota;Agaricomycetes;Russulales;Peniophoraceae;Peniophora;Peniophora simulans	Peniophoraceae	Pathotroph-Saprotroph	Plant Pathogen-Wood Saprotroph	Probable
ASV3220	Fungi;Basidiomycota;Agaricomycetes;Russulales;Peniophoraceae;Peniophora;unclassified	Peniophoraceae	Pathotroph-Saprotroph	Plant Pathogen-Wood Saprotroph	Probable
ASV3349	Fungi;Ascomycota;Dothideomycetes;Pleosporales;Cucurbitariaceae;Neocucurbitaria;Neocucurbitaria unguis-hominis	Cucurbitariaceae	Pathotroph-Saprotroph	Plant Pathogen-Wood Saprotroph	Probable
ASV3400	Fungi;Basidiomycota;Agaricomycetes;Polyporales;Ganodermataceae;Ganoderma;Ganoderma adspersum	Ganodermataceae	Pathotroph-Saprotroph	Plant Pathogen-Wood Saprotroph	Probable
ASV3404	Fungi;Ascomycota;Dothideomycetes;Pleosporales;Cucurbitariaceae;Neocucurbitaria;Neocucurbitaria unguis-hominis	Cucurbitariaceae	Pathotroph-Saprotroph	Plant Pathogen-Wood Saprotroph	Probable
ASV3591	Fungi;Basidiomycota;Agaricomycetes;Russulales;Peniophoraceae;Peniophora;Peniophora simulans	Peniophoraceae	Pathotroph-Saprotroph	Plant Pathogen-Wood Saprotroph	Probable
ASV3645	Fungi;Basidiomycota;Agaricomycetes;Russulales;Peniophoraceae;Peniophora;Peniophora rufomarginata	Peniophoraceae	Pathotroph-Saprotroph	Plant Pathogen-Wood Saprotroph	Probable
ASV3693	Fungi;Basidiomycota;Agaricomycetes;Russulales;Peniophoraceae;Peniophora;Peniophora pithya	Peniophoraceae	Pathotroph-Saprotroph	Plant Pathogen-Wood Saprotroph	Probable
ASV4143	Fungi;Basidiomycota;Agaricomycetes;Russulales;Peniophoraceae;Peniophora;Peniophora incarnata	Peniophoraceae	Pathotroph-Saprotroph	Plant Pathogen-Wood Saprotroph	Probable
ASV4251	Fungi;Basidiomycota;Agaricomycetes;Russulales;Peniophoraceae;Peniophora;Peniophora rufomarginata	Peniophoraceae	Pathotroph-Saprotroph	Plant Pathogen-Wood Saprotroph	Probable
ASV4273	Fungi;Ascomycota;Dothideomycetes;Pleosporales;Cucurbitariaceae;Neocucurbitaria;Neocucurbitaria unguis-hominis	Cucurbitariaceae	Pathotroph-Saprotroph	Plant Pathogen-Wood Saprotroph	Probable
ASV4593	Fungi;Ascomycota;Dothideomycetes;Pleosporales;Cucurbitariaceae;unclassified;unclassified	Cucurbitariaceae	Pathotroph-Saprotroph	Plant Pathogen-Wood Saprotroph	Probable
ASV4647	Fungi;Ascomycota;Dothideomycetes;Pleosporales;Cucurbitariaceae;Neocucurbitaria;Neocucurbitaria unguis-hominis	Cucurbitariaceae	Pathotroph-Saprotroph	Plant Pathogen-Wood Saprotroph	Probable
ASV4701	Fungi;Basidiomycota;Agaricomycetes;Russulales;Peniophoraceae;Peniophora;Peniophora pithya	Peniophoraceae	Pathotroph-Saprotroph	Plant Pathogen-Wood Saprotroph	Probable
ASV4846	Fungi;Ascomycota;Dothideomycetes;Pleosporales;Cucurbitariaceae;unclassified;unclassified	Cucurbitariaceae	Pathotroph-Saprotroph	Plant Pathogen-Wood Saprotroph	Probable
ASV5127	Fungi;Ascomycota;Dothideomycetes;Pleosporales;Cucurbitariaceae;Neocucurbitaria;Neocucurbitaria unguis-hominis	Cucurbitariaceae	Pathotroph-Saprotroph	Plant Pathogen-Wood Saprotroph	Probable
ASV5287	Fungi;Ascomycota;Dothideomycetes;Pleosporales;Cucurbitariaceae;unclassified;unclassified	Cucurbitariaceae	Pathotroph-Saprotroph	Plant Pathogen-Wood Saprotroph	Probable
ASV5414	Fungi;Basidiomycota;Agaricomycetes;Russulales;Peniophoraceae;Peniophora;Peniophora yunnanensis	Peniophoraceae	Pathotroph-Saprotroph	Plant Pathogen-Wood Saprotroph	Probable
ASV5427	Fungi;Basidiomycota;Agaricomycetes;Russulales;Peniophoraceae;Peniophora;Peniophora incarnata	Peniophoraceae	Pathotroph-Saprotroph	Plant Pathogen-Wood Saprotroph	Probable
ASV5450	Fungi;Ascomycota;Dothideomycetes;Pleosporales;Cucurbitariaceae;Neocucurbitaria;Neocucurbitaria unguis-hominis	Cucurbitariaceae	Pathotroph-Saprotroph	Plant Pathogen-Wood Saprotroph	Probable
ASV5467	Fungi;Basidiomycota;Agaricomycetes;Russulales;Peniophoraceae;unclassified;unclassified	Peniophoraceae	Pathotroph-Saprotroph	Plant Pathogen-Wood Saprotroph	Probable
ASV5749	Fungi;Ascomycota;Dothideomycetes;Pleosporales;Cucurbitariaceae;Neocucurbitaria;Neocucurbitaria unguis-hominis	Cucurbitariaceae	Pathotroph-Saprotroph	Plant Pathogen-Wood Saprotroph	Probable
ASV5868	Fungi;Basidiomycota;Agaricomycetes;Polyporales;Ganodermataceae;Ganoderma;Ganoderma adspersum	Ganodermataceae	Pathotroph-Saprotroph	Plant Pathogen-Wood Saprotroph	Probable
ASV6161	Fungi;Basidiomycota;Agaricomycetes;Russulales;Peniophoraceae;Peniophora;Peniophora simulans	Peniophoraceae	Pathotroph-Saprotroph	Plant Pathogen-Wood Saprotroph	Probable
ASV6259	Fungi;Basidiomycota;Agaricomycetes;Russulales;Peniophoraceae;Peniophora;Peniophora incarnata	Peniophoraceae	Pathotroph-Saprotroph	Plant Pathogen-Wood Saprotroph	Probable
ASV6818	Fungi;Basidiomycota;Agaricomycetes;Russulales;Peniophoraceae;Peniophora;Peniophora yunnanensis	Peniophoraceae	Pathotroph-Saprotroph	Plant Pathogen-Wood Saprotroph	Probable
ASV6863	Fungi;Ascomycota;Dothideomycetes;Pleosporales;Cucurbitariaceae;Neocucurbitaria;unclassified	Cucurbitariaceae	Pathotroph-Saprotroph	Plant Pathogen-Wood Saprotroph	Probable
ASV6883	Fungi;Basidiomycota;Agaricomycetes;Russulales;Peniophoraceae;Peniophora;unclassified	Peniophoraceae	Pathotroph-Saprotroph	Plant Pathogen-Wood Saprotroph	Probable
ASV7280	Fungi;Basidiomycota;Agaricomycetes;Russulales;Peniophoraceae;Peniophora;Peniophora pithya	Peniophoraceae	Pathotroph-Saprotroph	Plant Pathogen-Wood Saprotroph	Probable
ASV7564	Fungi;Basidiomycota;Agaricomycetes;Russulales;Peniophoraceae;Peniophora;Peniophora pithya	Peniophoraceae	Pathotroph-Saprotroph	Plant Pathogen-Wood Saprotroph	Probable
ASV7784	Fungi;Basidiomycota;Agaricomycetes;Polyporales;Ganodermataceae;Ganoderma;Ganoderma adspersum	Ganodermataceae	Pathotroph-Saprotroph	Plant Pathogen-Wood Saprotroph	Probable
ASV7812	Fungi;Basidiomycota;Agaricomycetes;Russulales;Peniophoraceae;unclassified;unclassified	Peniophoraceae	Pathotroph-Saprotroph	Plant Pathogen-Wood Saprotroph	Probable
ASV7864	Fungi;Basidiomycota;Agaricomycetes;Russulales;Peniophoraceae;Peniophora;Peniophora incarnata	Peniophoraceae	Pathotroph-Saprotroph	Plant Pathogen-Wood Saprotroph	Probable
ASV8017	Fungi;Basidiomycota;Agaricomycetes;Russulales;Peniophoraceae;Peniophora;Peniophora pithya	Peniophoraceae	Pathotroph-Saprotroph	Plant Pathogen-Wood Saprotroph	Probable
ASV8149	Fungi;Basidiomycota;Agaricomycetes;Russulales;Peniophoraceae;Peniophora;Peniophora rufomarginata	Peniophoraceae	Pathotroph-Saprotroph	Plant Pathogen-Wood Saprotroph	Probable
ASV8277	Fungi;Basidiomycota;Agaricomycetes;Russulales;Peniophoraceae;Peniophora;Peniophora pithya	Peniophoraceae	Pathotroph-Saprotroph	Plant Pathogen-Wood Saprotroph	Probable
ASV8540	Fungi;Basidiomycota;Agaricomycetes;Russulales;Peniophoraceae;Peniophora;unclassified	Peniophoraceae	Pathotroph-Saprotroph	Plant Pathogen-Wood Saprotroph	Probable
ASV8756	Fungi;Basidiomycota;Agaricomycetes;Russulales;Peniophoraceae;Peniophora;unclassified	Peniophoraceae	Pathotroph-Saprotroph	Plant Pathogen-Wood Saprotroph	Probable
ASV8881	Fungi;Ascomycota;Dothideomycetes;Pleosporales;Cucurbitariaceae;Neocucurbitaria;Neocucurbitaria unguis-hominis	Cucurbitariaceae	Pathotroph-Saprotroph	Plant Pathogen-Wood Saprotroph	Probable
ASV8889	Fungi;Basidiomycota;Agaricomycetes;Polyporales;Ganodermataceae;Ganoderma;Ganoderma adspersum	Ganodermataceae	Pathotroph-Saprotroph	Plant Pathogen-Wood Saprotroph	Probable
ASV8891	Fungi;Ascomycota;Dothideomycetes;Pleosporales;Cucurbitariaceae;Neocucurbitaria;unclassified	Cucurbitariaceae	Pathotroph-Saprotroph	Plant Pathogen-Wood Saprotroph	Probable
ASV4339	Fungi;Ascomycota;Sordariomycetes;Sordariales;Podosporaceae;Cladorrhinum;Cladorrhinum hyalocarpum	Cladorrhinum	Pathotroph-Saprotroph-Symbiotroph	Animal Pathogen-Dung Saprotroph-Endophyte-Plant Pathogen-Plant Saprotroph-|Undefined Saprotroph|-Wood Saprotroph	Probable
ASV7156	Fungi;Ascomycota;Sordariomycetes;Sordariales;Podosporaceae;Cladorrhinum;unclassified	Cladorrhinum	Pathotroph-Saprotroph-Symbiotroph	Animal Pathogen-Dung Saprotroph-Endophyte-Plant Pathogen-Plant Saprotroph-|Undefined Saprotroph|-Wood Saprotroph	Probable
ASV1123	Fungi;Ascomycota;Dothideomycetes;Pleosporales;Biatriosporaceae;Biatriospora;unclassified	Biatriospora	Pathotroph-Saprotroph-Symbiotroph	Animal Pathogen-Endophyte-|Wood Saprotroph|	Probable
ASV775	Fungi;Ascomycota;Sordariomycetes;Amphisphaeriales;Apiosporaceae;Nigrospora;unclassified	Apiosporaceae	Pathotroph-Saprotroph-Symbiotroph	Dung Saprotroph-Endophyte-|Plant Pathogen|-Undefined Saprotroph	Probable
ASV2187	Fungi;Ascomycota;Sordariomycetes;Amphisphaeriales;Apiosporaceae;Nigrospora;unclassified	Apiosporaceae	Pathotroph-Saprotroph-Symbiotroph	Dung Saprotroph-Endophyte-|Plant Pathogen|-Undefined Saprotroph	Probable
ASV2497	Fungi;Ascomycota;Sordariomycetes;Amphisphaeriales;Apiosporaceae;Nigrospora;Nigrospora oryzae	Apiosporaceae	Pathotroph-Saprotroph-Symbiotroph	Dung Saprotroph-Endophyte-|Plant Pathogen|-Undefined Saprotroph	Probable
ASV2845	Fungi;Ascomycota;Sordariomycetes;Amphisphaeriales;Apiosporaceae;Apiospora;unclassified	Apiosporaceae	Pathotroph-Saprotroph-Symbiotroph	Dung Saprotroph-Endophyte-|Plant Pathogen|-Undefined Saprotroph	Probable
ASV2914	Fungi;Ascomycota;Sordariomycetes;Amphisphaeriales;Apiosporaceae;Nigrospora;unclassified	Apiosporaceae	Pathotroph-Saprotroph-Symbiotroph	Dung Saprotroph-Endophyte-|Plant Pathogen|-Undefined Saprotroph	Probable
ASV3021	Fungi;Ascomycota;Sordariomycetes;Amphisphaeriales;Apiosporaceae;Nigrospora;unclassified	Apiosporaceae	Pathotroph-Saprotroph-Symbiotroph	Dung Saprotroph-Endophyte-|Plant Pathogen|-Undefined Saprotroph	Probable
ASV3319	Fungi;Ascomycota;Sordariomycetes;Amphisphaeriales;Apiosporaceae;Nigrospora;unclassified	Apiosporaceae	Pathotroph-Saprotroph-Symbiotroph	Dung Saprotroph-Endophyte-|Plant Pathogen|-Undefined Saprotroph	Probable
ASV3843	Fungi;Ascomycota;Sordariomycetes;Amphisphaeriales;Apiosporaceae;Nigrospora;unclassified	Apiosporaceae	Pathotroph-Saprotroph-Symbiotroph	Dung Saprotroph-Endophyte-|Plant Pathogen|-Undefined Saprotroph	Probable
ASV4043	Fungi;Ascomycota;Sordariomycetes;Amphisphaeriales;Apiosporaceae;Apiospora;unclassified	Apiosporaceae	Pathotroph-Saprotroph-Symbiotroph	Dung Saprotroph-Endophyte-|Plant Pathogen|-Undefined Saprotroph	Probable
ASV5159	Fungi;Ascomycota;Sordariomycetes;Amphisphaeriales;Apiosporaceae;Nigrospora;Nigrospora oryzae	Apiosporaceae	Pathotroph-Saprotroph-Symbiotroph	Dung Saprotroph-Endophyte-|Plant Pathogen|-Undefined Saprotroph	Probable
ASV6479	Fungi;Ascomycota;Sordariomycetes;Amphisphaeriales;Apiosporaceae;Apiospora;unclassified	Apiosporaceae	Pathotroph-Saprotroph-Symbiotroph	Dung Saprotroph-Endophyte-|Plant Pathogen|-Undefined Saprotroph	Probable
ASV7799	Fungi;Ascomycota;Sordariomycetes;Amphisphaeriales;Apiosporaceae;Nigrospora;unclassified	Apiosporaceae	Pathotroph-Saprotroph-Symbiotroph	Dung Saprotroph-Endophyte-|Plant Pathogen|-Undefined Saprotroph	Probable
ASV8897	Fungi;Ascomycota;Sordariomycetes;Amphisphaeriales;Apiosporaceae;Nigrospora;unclassified	Apiosporaceae	Pathotroph-Saprotroph-Symbiotroph	Dung Saprotroph-Endophyte-|Plant Pathogen|-Undefined Saprotroph	Probable
ASV2119	Fungi;Ascomycota;Sordariomycetes;Xylariales;Xylariaceae;Xylaria;Xylaria arbuscula	Xylariaceae	Pathotroph-Saprotroph-Symbiotroph	Dung Saprotroph-Endophyte-Plant Pathogen-Undefined Saprotroph	Probable
ASV6808	Fungi;Ascomycota;Sordariomycetes;Xylariales;Xylariaceae;Anthostomella;Anthostomella ravennica	Xylariaceae	Pathotroph-Saprotroph-Symbiotroph	Dung Saprotroph-Endophyte-Plant Pathogen-Undefined Saprotroph	Probable
ASV7412	Fungi;Ascomycota;Sordariomycetes;Xylariales;Xylariaceae;Virgaria;Virgaria nigra	Xylariaceae	Pathotroph-Saprotroph-Symbiotroph	Dung Saprotroph-Endophyte-Plant Pathogen-Undefined Saprotroph	Probable
ASV8146	Fungi;Ascomycota;Sordariomycetes;Xylariales;Xylariaceae;Muscodor;unclassified	Xylariaceae	Pathotroph-Saprotroph-Symbiotroph	Dung Saprotroph-Endophyte-Plant Pathogen-Undefined Saprotroph	Probable
ASV1128	Fungi;Ascomycota;Leotiomycetes;Helotiales;Ploettnerulaceae;Cadophora;Cadophora melinii	Cadophora	Pathotroph-Saprotroph-Symbiotroph	Ectomycorrhizal-Endophyte-Plant Pathogen-|Plant Saprotroph|	Highly Probable
ASV1293	Fungi;Ascomycota;Leotiomycetes;Helotiales;Ploettnerulaceae;Cadophora;Cadophora melinii	Cadophora	Pathotroph-Saprotroph-Symbiotroph	Ectomycorrhizal-Endophyte-Plant Pathogen-|Plant Saprotroph|	Highly Probable
ASV2520	Fungi;Ascomycota;Leotiomycetes;Helotiales;Ploettnerulaceae;Cadophora;Cadophora melinii	Cadophora	Pathotroph-Saprotroph-Symbiotroph	Ectomycorrhizal-Endophyte-Plant Pathogen-|Plant Saprotroph|	Highly Probable
ASV2593	Fungi;Ascomycota;Leotiomycetes;Helotiales;Ploettnerulaceae;Cadophora;Cadophora melinii	Cadophora	Pathotroph-Saprotroph-Symbiotroph	Ectomycorrhizal-Endophyte-Plant Pathogen-|Plant Saprotroph|	Highly Probable
ASV2619	Fungi;Ascomycota;Leotiomycetes;Helotiales;Ploettnerulaceae;Cadophora;Cadophora melinii	Cadophora	Pathotroph-Saprotroph-Symbiotroph	Ectomycorrhizal-Endophyte-Plant Pathogen-|Plant Saprotroph|	Highly Probable
ASV2692	Fungi;Ascomycota;Leotiomycetes;Helotiales;Ploettnerulaceae;Cadophora;Cadophora melinii	Cadophora	Pathotroph-Saprotroph-Symbiotroph	Ectomycorrhizal-Endophyte-Plant Pathogen-|Plant Saprotroph|	Highly Probable
ASV2889	Fungi;Ascomycota;Leotiomycetes;Helotiales;Ploettnerulaceae;Cadophora;Cadophora melinii	Cadophora	Pathotroph-Saprotroph-Symbiotroph	Ectomycorrhizal-Endophyte-Plant Pathogen-|Plant Saprotroph|	Highly Probable
ASV3323	Fungi;Ascomycota;Leotiomycetes;Helotiales;Ploettnerulaceae;Cadophora;Cadophora melinii	Cadophora	Pathotroph-Saprotroph-Symbiotroph	Ectomycorrhizal-Endophyte-Plant Pathogen-|Plant Saprotroph|	Highly Probable
ASV3434	Fungi;Ascomycota;Leotiomycetes;Helotiales;Ploettnerulaceae;Cadophora;Cadophora melinii	Cadophora	Pathotroph-Saprotroph-Symbiotroph	Ectomycorrhizal-Endophyte-Plant Pathogen-|Plant Saprotroph|	Highly Probable
ASV3772	Fungi;Ascomycota;Leotiomycetes;Helotiales;Ploettnerulaceae;Cadophora;Cadophora melinii	Cadophora	Pathotroph-Saprotroph-Symbiotroph	Ectomycorrhizal-Endophyte-Plant Pathogen-|Plant Saprotroph|	Highly Probable
ASV3798	Fungi;Ascomycota;Leotiomycetes;Helotiales;Ploettnerulaceae;Cadophora;Cadophora melinii	Cadophora	Pathotroph-Saprotroph-Symbiotroph	Ectomycorrhizal-Endophyte-Plant Pathogen-|Plant Saprotroph|	Highly Probable
ASV4004	Fungi;Ascomycota;Leotiomycetes;Helotiales;Ploettnerulaceae;Cadophora;unclassified	Cadophora	Pathotroph-Saprotroph-Symbiotroph	Ectomycorrhizal-Endophyte-Plant Pathogen-|Plant Saprotroph|	Highly Probable
ASV4246	Fungi;Ascomycota;Leotiomycetes;Helotiales;Ploettnerulaceae;Cadophora;Cadophora melinii	Cadophora	Pathotroph-Saprotroph-Symbiotroph	Ectomycorrhizal-Endophyte-Plant Pathogen-|Plant Saprotroph|	Highly Probable
ASV4260	Fungi;Ascomycota;Leotiomycetes;Helotiales;Ploettnerulaceae;Cadophora;Cadophora melinii	Cadophora	Pathotroph-Saprotroph-Symbiotroph	Ectomycorrhizal-Endophyte-Plant Pathogen-|Plant Saprotroph|	Highly Probable
ASV4321	Fungi;Ascomycota;Leotiomycetes;Helotiales;Ploettnerulaceae;Cadophora;Cadophora melinii	Cadophora	Pathotroph-Saprotroph-Symbiotroph	Ectomycorrhizal-Endophyte-Plant Pathogen-|Plant Saprotroph|	Highly Probable
ASV5035	Fungi;Ascomycota;Leotiomycetes;Helotiales;Ploettnerulaceae;Cadophora;Cadophora melinii	Cadophora	Pathotroph-Saprotroph-Symbiotroph	Ectomycorrhizal-Endophyte-Plant Pathogen-|Plant Saprotroph|	Highly Probable
ASV5886	Fungi;Ascomycota;Leotiomycetes;Helotiales;Ploettnerulaceae;Cadophora;Cadophora melinii	Cadophora	Pathotroph-Saprotroph-Symbiotroph	Ectomycorrhizal-Endophyte-Plant Pathogen-|Plant Saprotroph|	Highly Probable
ASV6272	Fungi;Ascomycota;Leotiomycetes;Helotiales;Ploettnerulaceae;Cadophora;Cadophora melinii	Cadophora	Pathotroph-Saprotroph-Symbiotroph	Ectomycorrhizal-Endophyte-Plant Pathogen-|Plant Saprotroph|	Highly Probable
ASV6294	Fungi;Ascomycota;Leotiomycetes;Helotiales;Ploettnerulaceae;Cadophora;Cadophora melinii	Cadophora	Pathotroph-Saprotroph-Symbiotroph	Ectomycorrhizal-Endophyte-Plant Pathogen-|Plant Saprotroph|	Highly Probable
ASV8650	Fungi;Ascomycota;Leotiomycetes;Helotiales;Ploettnerulaceae;Cadophora;Cadophora melinii	Cadophora	Pathotroph-Saprotroph-Symbiotroph	Ectomycorrhizal-Endophyte-Plant Pathogen-|Plant Saprotroph|	Highly Probable
ASV8837	Fungi;Ascomycota;Leotiomycetes;Helotiales;Ploettnerulaceae;Cadophora;Cadophora melinii	Cadophora	Pathotroph-Saprotroph-Symbiotroph	Ectomycorrhizal-Endophyte-Plant Pathogen-|Plant Saprotroph|	Highly Probable
ASV4190	Fungi;Basidiomycota;Agaricomycetes;Boletales;Boletaceae;Xerocomellus;Xerocomellus poederi	Boletaceae	Pathotroph-Saprotroph-Symbiotroph	Ectomycorrhizal-Fungal Parasite-Plant Saprotroph-Wood Saprotroph	Probable
ASV4627	Fungi;Basidiomycota;Agaricomycetes;Boletales;Boletaceae;Lanmaoa;Lanmaoa fragrans	Boletaceae	Pathotroph-Saprotroph-Symbiotroph	Ectomycorrhizal-Fungal Parasite-Plant Saprotroph-Wood Saprotroph	Probable
ASV5381	Fungi;Basidiomycota;Agaricomycetes;Boletales;Boletaceae;Boletus;Boletus reticuloceps	Boletaceae	Pathotroph-Saprotroph-Symbiotroph	Ectomycorrhizal-Fungal Parasite-Plant Saprotroph-Wood Saprotroph	Probable
ASV5865	Fungi;Basidiomycota;Agaricomycetes;Boletales;Boletaceae;Boletus;Boletus reticuloceps	Boletaceae	Pathotroph-Saprotroph-Symbiotroph	Ectomycorrhizal-Fungal Parasite-Plant Saprotroph-Wood Saprotroph	Probable
ASV6896	Fungi;Basidiomycota;Agaricomycetes;Boletales;Boletaceae;Boletus;Boletus reticuloceps	Boletaceae	Pathotroph-Saprotroph-Symbiotroph	Ectomycorrhizal-Fungal Parasite-Plant Saprotroph-Wood Saprotroph	Probable
ASV8186	Fungi;Ascomycota;Sordariomycetes;Diaporthales;Cytosporaceae;Cytospora;Cytospora acaciae	Cytospora	Pathotroph-Saprotroph-Symbiotroph	Endophyte-|Plant Pathogen|-Plant Saprotroph-Wood Saprotroph	Probable
ASV911	Fungi;Ascomycota;Dothideomycetes;Pleosporales;Didymosphaeriaceae;unclassified;unclassified	Didymosphaeriaceae	Pathotroph-Saprotroph-Symbiotroph	Endophyte-Lichen Parasite-Plant Pathogen-Undefined Saprotroph	Probable
ASV1553	Fungi;Ascomycota;Dothideomycetes;Pleosporales;Didymosphaeriaceae;Paraphaeosphaeria;Paraphaeosphaeria sporulosa	Didymosphaeriaceae	Pathotroph-Saprotroph-Symbiotroph	Endophyte-Lichen Parasite-Plant Pathogen-Undefined Saprotroph	Probable
ASV1603	Fungi;Ascomycota;Dothideomycetes;Pleosporales;Didymosphaeriaceae;unclassified;unclassified	Didymosphaeriaceae	Pathotroph-Saprotroph-Symbiotroph	Endophyte-Lichen Parasite-Plant Pathogen-Undefined Saprotroph	Probable
ASV1710	Fungi;Ascomycota;Dothideomycetes;Pleosporales;Didymosphaeriaceae;unclassified;unclassified	Didymosphaeriaceae	Pathotroph-Saprotroph-Symbiotroph	Endophyte-Lichen Parasite-Plant Pathogen-Undefined Saprotroph	Probable
ASV1978	Fungi;Ascomycota;Dothideomycetes;Pleosporales;Didymosphaeriaceae;Paraphaeosphaeria;Paraphaeosphaeria michotii	Didymosphaeriaceae	Pathotroph-Saprotroph-Symbiotroph	Endophyte-Lichen Parasite-Plant Pathogen-Undefined Saprotroph	Probable
ASV2014	Fungi;Ascomycota;Dothideomycetes;Pleosporales;Didymosphaeriaceae;Paraphaeosphaeria;Paraphaeosphaeria michotii	Didymosphaeriaceae	Pathotroph-Saprotroph-Symbiotroph	Endophyte-Lichen Parasite-Plant Pathogen-Undefined Saprotroph	Probable
ASV2326	Fungi;Ascomycota;Dothideomycetes;Pleosporales;Didymosphaeriaceae;Montagnula;Montagnula chromolaenicola	Didymosphaeriaceae	Pathotroph-Saprotroph-Symbiotroph	Endophyte-Lichen Parasite-Plant Pathogen-Undefined Saprotroph	Probable
ASV2454	Fungi;Ascomycota;Dothideomycetes;Pleosporales;Didymosphaeriaceae;unclassified;unclassified	Didymosphaeriaceae	Pathotroph-Saprotroph-Symbiotroph	Endophyte-Lichen Parasite-Plant Pathogen-Undefined Saprotroph	Probable
ASV2491	Fungi;Ascomycota;Dothideomycetes;Pleosporales;Didymosphaeriaceae;unclassified;unclassified	Didymosphaeriaceae	Pathotroph-Saprotroph-Symbiotroph	Endophyte-Lichen Parasite-Plant Pathogen-Undefined Saprotroph	Probable
ASV2589	Fungi;Ascomycota;Dothideomycetes;Pleosporales;Didymosphaeriaceae;Alloconiothyrium;unclassified	Didymosphaeriaceae	Pathotroph-Saprotroph-Symbiotroph	Endophyte-Lichen Parasite-Plant Pathogen-Undefined Saprotroph	Probable
ASV2600	Fungi;Ascomycota;Dothideomycetes;Pleosporales;Didymosphaeriaceae;unclassified;unclassified	Didymosphaeriaceae	Pathotroph-Saprotroph-Symbiotroph	Endophyte-Lichen Parasite-Plant Pathogen-Undefined Saprotroph	Probable
ASV2643	Fungi;Ascomycota;Dothideomycetes;Pleosporales;Didymosphaeriaceae;unclassified;unclassified	Didymosphaeriaceae	Pathotroph-Saprotroph-Symbiotroph	Endophyte-Lichen Parasite-Plant Pathogen-Undefined Saprotroph	Probable
ASV2705	Fungi;Ascomycota;Dothideomycetes;Pleosporales;Didymosphaeriaceae;Paraphaeosphaeria;Paraphaeosphaeria sporulosa	Didymosphaeriaceae	Pathotroph-Saprotroph-Symbiotroph	Endophyte-Lichen Parasite-Plant Pathogen-Undefined Saprotroph	Probable
ASV2841	Fungi;Ascomycota;Dothideomycetes;Pleosporales;Didymosphaeriaceae;unclassified;unclassified	Didymosphaeriaceae	Pathotroph-Saprotroph-Symbiotroph	Endophyte-Lichen Parasite-Plant Pathogen-Undefined Saprotroph	Probable
ASV2846	Fungi;Ascomycota;Dothideomycetes;Pleosporales;Didymosphaeriaceae;Didymosphaeria;Didymosphaeria variabile	Didymosphaeriaceae	Pathotroph-Saprotroph-Symbiotroph	Endophyte-Lichen Parasite-Plant Pathogen-Undefined Saprotroph	Probable
ASV2927	Fungi;Ascomycota;Dothideomycetes;Pleosporales;Didymosphaeriaceae;unclassified;unclassified	Didymosphaeriaceae	Pathotroph-Saprotroph-Symbiotroph	Endophyte-Lichen Parasite-Plant Pathogen-Undefined Saprotroph	Probable
ASV3209	Fungi;Ascomycota;Dothideomycetes;Pleosporales;Didymosphaeriaceae;Paraconiothyrium;Paraconiothyrium archidendri	Didymosphaeriaceae	Pathotroph-Saprotroph-Symbiotroph	Endophyte-Lichen Parasite-Plant Pathogen-Undefined Saprotroph	Probable
ASV3298	Fungi;Ascomycota;Dothideomycetes;Pleosporales;Didymosphaeriaceae;unclassified;unclassified	Didymosphaeriaceae	Pathotroph-Saprotroph-Symbiotroph	Endophyte-Lichen Parasite-Plant Pathogen-Undefined Saprotroph	Probable
ASV3448	Fungi;Ascomycota;Dothideomycetes;Pleosporales;Didymosphaeriaceae;Paraphaeosphaeria;Paraphaeosphaeria michotii	Didymosphaeriaceae	Pathotroph-Saprotroph-Symbiotroph	Endophyte-Lichen Parasite-Plant Pathogen-Undefined Saprotroph	Probable
ASV3590	Fungi;Ascomycota;Dothideomycetes;Pleosporales;Didymosphaeriaceae;Tremateia;unclassified	Didymosphaeriaceae	Pathotroph-Saprotroph-Symbiotroph	Endophyte-Lichen Parasite-Plant Pathogen-Undefined Saprotroph	Probable
ASV3738	Fungi;Ascomycota;Dothideomycetes;Pleosporales;Didymosphaeriaceae;Didymosphaeria;Didymosphaeria variabile	Didymosphaeriaceae	Pathotroph-Saprotroph-Symbiotroph	Endophyte-Lichen Parasite-Plant Pathogen-Undefined Saprotroph	Probable
ASV3754	Fungi;Ascomycota;Dothideomycetes;Pleosporales;Didymosphaeriaceae;Paracamarosporium;unclassified	Didymosphaeriaceae	Pathotroph-Saprotroph-Symbiotroph	Endophyte-Lichen Parasite-Plant Pathogen-Undefined Saprotroph	Probable
ASV3840	Fungi;Ascomycota;Dothideomycetes;Pleosporales;Didymosphaeriaceae;Paraphaeosphaeria;Paraphaeosphaeria michotii	Didymosphaeriaceae	Pathotroph-Saprotroph-Symbiotroph	Endophyte-Lichen Parasite-Plant Pathogen-Undefined Saprotroph	Probable
ASV3924	Fungi;Ascomycota;Dothideomycetes;Pleosporales;Didymosphaeriaceae;Spegazzinia;unclassified	Didymosphaeriaceae	Pathotroph-Saprotroph-Symbiotroph	Endophyte-Lichen Parasite-Plant Pathogen-Undefined Saprotroph	Probable
ASV4000	Fungi;Ascomycota;Dothideomycetes;Pleosporales;Didymosphaeriaceae;Didymosphaeria;Didymosphaeria variabile	Didymosphaeriaceae	Pathotroph-Saprotroph-Symbiotroph	Endophyte-Lichen Parasite-Plant Pathogen-Undefined Saprotroph	Probable
ASV4041	Fungi;Ascomycota;Dothideomycetes;Pleosporales;Didymosphaeriaceae;unclassified;unclassified	Didymosphaeriaceae	Pathotroph-Saprotroph-Symbiotroph	Endophyte-Lichen Parasite-Plant Pathogen-Undefined Saprotroph	Probable
ASV4087	Fungi;Ascomycota;Dothideomycetes;Pleosporales;Didymosphaeriaceae;Paraphaeosphaeria;Paraphaeosphaeria michotii	Didymosphaeriaceae	Pathotroph-Saprotroph-Symbiotroph	Endophyte-Lichen Parasite-Plant Pathogen-Undefined Saprotroph	Probable
ASV4232	Fungi;Ascomycota;Dothideomycetes;Pleosporales;Didymosphaeriaceae;unclassified;unclassified	Didymosphaeriaceae	Pathotroph-Saprotroph-Symbiotroph	Endophyte-Lichen Parasite-Plant Pathogen-Undefined Saprotroph	Probable
ASV4253	Fungi;Ascomycota;Dothideomycetes;Pleosporales;Didymosphaeriaceae;unclassified;unclassified	Didymosphaeriaceae	Pathotroph-Saprotroph-Symbiotroph	Endophyte-Lichen Parasite-Plant Pathogen-Undefined Saprotroph	Probable
ASV4328	Fungi;Ascomycota;Dothideomycetes;Pleosporales;Didymosphaeriaceae;unclassified;unclassified	Didymosphaeriaceae	Pathotroph-Saprotroph-Symbiotroph	Endophyte-Lichen Parasite-Plant Pathogen-Undefined Saprotroph	Probable
ASV4352	Fungi;Ascomycota;Dothideomycetes;Pleosporales;Didymosphaeriaceae;Paracamarosporium;unclassified	Didymosphaeriaceae	Pathotroph-Saprotroph-Symbiotroph	Endophyte-Lichen Parasite-Plant Pathogen-Undefined Saprotroph	Probable
ASV4466	Fungi;Ascomycota;Dothideomycetes;Pleosporales;Didymosphaeriaceae;unclassified;unclassified	Didymosphaeriaceae	Pathotroph-Saprotroph-Symbiotroph	Endophyte-Lichen Parasite-Plant Pathogen-Undefined Saprotroph	Probable
ASV4579	Fungi;Ascomycota;Dothideomycetes;Pleosporales;Didymosphaeriaceae;unclassified;unclassified	Didymosphaeriaceae	Pathotroph-Saprotroph-Symbiotroph	Endophyte-Lichen Parasite-Plant Pathogen-Undefined Saprotroph	Probable
ASV4581	Fungi;Ascomycota;Dothideomycetes;Pleosporales;Didymosphaeriaceae;Letendraea;Letendraea cordylinicola	Didymosphaeriaceae	Pathotroph-Saprotroph-Symbiotroph	Endophyte-Lichen Parasite-Plant Pathogen-Undefined Saprotroph	Probable
ASV4639	Fungi;Ascomycota;Dothideomycetes;Pleosporales;Didymosphaeriaceae;Paraconiothyrium;Paraconiothyrium archidendri	Didymosphaeriaceae	Pathotroph-Saprotroph-Symbiotroph	Endophyte-Lichen Parasite-Plant Pathogen-Undefined Saprotroph	Probable
ASV5248	Fungi;Ascomycota;Dothideomycetes;Pleosporales;Didymosphaeriaceae;unclassified;unclassified	Didymosphaeriaceae	Pathotroph-Saprotroph-Symbiotroph	Endophyte-Lichen Parasite-Plant Pathogen-Undefined Saprotroph	Probable
ASV5283	Fungi;Ascomycota;Dothideomycetes;Pleosporales;Didymosphaeriaceae;Didymosphaeria;Didymosphaeria variabile	Didymosphaeriaceae	Pathotroph-Saprotroph-Symbiotroph	Endophyte-Lichen Parasite-Plant Pathogen-Undefined Saprotroph	Probable
ASV5416	Fungi;Ascomycota;Dothideomycetes;Pleosporales;Didymosphaeriaceae;unclassified;unclassified	Didymosphaeriaceae	Pathotroph-Saprotroph-Symbiotroph	Endophyte-Lichen Parasite-Plant Pathogen-Undefined Saprotroph	Probable
ASV5440	Fungi;Ascomycota;Dothideomycetes;Pleosporales;Didymosphaeriaceae;Alloconiothyrium;unclassified	Didymosphaeriaceae	Pathotroph-Saprotroph-Symbiotroph	Endophyte-Lichen Parasite-Plant Pathogen-Undefined Saprotroph	Probable
ASV5491	Fungi;Ascomycota;Dothideomycetes;Pleosporales;Didymosphaeriaceae;Didymosphaeria;Didymosphaeria variabile	Didymosphaeriaceae	Pathotroph-Saprotroph-Symbiotroph	Endophyte-Lichen Parasite-Plant Pathogen-Undefined Saprotroph	Probable
ASV5538	Fungi;Ascomycota;Dothideomycetes;Pleosporales;Didymosphaeriaceae;Spegazzinia;unclassified	Didymosphaeriaceae	Pathotroph-Saprotroph-Symbiotroph	Endophyte-Lichen Parasite-Plant Pathogen-Undefined Saprotroph	Probable
ASV5576	Fungi;Ascomycota;Dothideomycetes;Pleosporales;Didymosphaeriaceae;unclassified;unclassified	Didymosphaeriaceae	Pathotroph-Saprotroph-Symbiotroph	Endophyte-Lichen Parasite-Plant Pathogen-Undefined Saprotroph	Probable
ASV5660	Fungi;Ascomycota;Dothideomycetes;Pleosporales;Didymosphaeriaceae;Didymosphaeria;Didymosphaeria variabile	Didymosphaeriaceae	Pathotroph-Saprotroph-Symbiotroph	Endophyte-Lichen Parasite-Plant Pathogen-Undefined Saprotroph	Probable
ASV5996	Fungi;Ascomycota;Dothideomycetes;Pleosporales;Didymosphaeriaceae;unclassified;unclassified	Didymosphaeriaceae	Pathotroph-Saprotroph-Symbiotroph	Endophyte-Lichen Parasite-Plant Pathogen-Undefined Saprotroph	Probable
ASV6003	Fungi;Ascomycota;Dothideomycetes;Pleosporales;Didymosphaeriaceae;Paraphaeosphaeria;Paraphaeosphaeria michotii	Didymosphaeriaceae	Pathotroph-Saprotroph-Symbiotroph	Endophyte-Lichen Parasite-Plant Pathogen-Undefined Saprotroph	Probable
ASV6095	Fungi;Ascomycota;Dothideomycetes;Pleosporales;Didymosphaeriaceae;Paraconiothyrium;Paraconiothyrium archidendri	Didymosphaeriaceae	Pathotroph-Saprotroph-Symbiotroph	Endophyte-Lichen Parasite-Plant Pathogen-Undefined Saprotroph	Probable
ASV6254	Fungi;Ascomycota;Dothideomycetes;Pleosporales;Didymosphaeriaceae;unclassified;unclassified	Didymosphaeriaceae	Pathotroph-Saprotroph-Symbiotroph	Endophyte-Lichen Parasite-Plant Pathogen-Undefined Saprotroph	Probable
ASV6559	Fungi;Ascomycota;Dothideomycetes;Pleosporales;Didymosphaeriaceae;Paraphaeosphaeria;Paraphaeosphaeria sporulosa	Didymosphaeriaceae	Pathotroph-Saprotroph-Symbiotroph	Endophyte-Lichen Parasite-Plant Pathogen-Undefined Saprotroph	Probable
ASV7167	Fungi;Ascomycota;Dothideomycetes;Pleosporales;Didymosphaeriaceae;unclassified;unclassified	Didymosphaeriaceae	Pathotroph-Saprotroph-Symbiotroph	Endophyte-Lichen Parasite-Plant Pathogen-Undefined Saprotroph	Probable
ASV7223	Fungi;Ascomycota;Dothideomycetes;Pleosporales;Didymosphaeriaceae;Didymosphaeria;Didymosphaeria variabile	Didymosphaeriaceae	Pathotroph-Saprotroph-Symbiotroph	Endophyte-Lichen Parasite-Plant Pathogen-Undefined Saprotroph	Probable
ASV7282	Fungi;Ascomycota;Dothideomycetes;Pleosporales;Didymosphaeriaceae;Paraconiothyrium;Paraconiothyrium archidendri	Didymosphaeriaceae	Pathotroph-Saprotroph-Symbiotroph	Endophyte-Lichen Parasite-Plant Pathogen-Undefined Saprotroph	Probable
ASV7349	Fungi;Ascomycota;Dothideomycetes;Pleosporales;Didymosphaeriaceae;Paraphaeosphaeria;Paraphaeosphaeria michotii	Didymosphaeriaceae	Pathotroph-Saprotroph-Symbiotroph	Endophyte-Lichen Parasite-Plant Pathogen-Undefined Saprotroph	Probable
ASV7369	Fungi;Ascomycota;Dothideomycetes;Pleosporales;Didymosphaeriaceae;unclassified;unclassified	Didymosphaeriaceae	Pathotroph-Saprotroph-Symbiotroph	Endophyte-Lichen Parasite-Plant Pathogen-Undefined Saprotroph	Probable
ASV7567	Fungi;Ascomycota;Dothideomycetes;Pleosporales;Didymosphaeriaceae;Paraphaeosphaeria;Paraphaeosphaeria sporulosa	Didymosphaeriaceae	Pathotroph-Saprotroph-Symbiotroph	Endophyte-Lichen Parasite-Plant Pathogen-Undefined Saprotroph	Probable
ASV7594	Fungi;Ascomycota;Dothideomycetes;Pleosporales;Didymosphaeriaceae;Didymosphaeria;Didymosphaeria variabile	Didymosphaeriaceae	Pathotroph-Saprotroph-Symbiotroph	Endophyte-Lichen Parasite-Plant Pathogen-Undefined Saprotroph	Probable
ASV8073	Fungi;Ascomycota;Dothideomycetes;Pleosporales;Didymosphaeriaceae;unclassified;unclassified	Didymosphaeriaceae	Pathotroph-Saprotroph-Symbiotroph	Endophyte-Lichen Parasite-Plant Pathogen-Undefined Saprotroph	Probable
ASV8266	Fungi;Ascomycota;Dothideomycetes;Pleosporales;Didymosphaeriaceae;unclassified;unclassified	Didymosphaeriaceae	Pathotroph-Saprotroph-Symbiotroph	Endophyte-Lichen Parasite-Plant Pathogen-Undefined Saprotroph	Probable
ASV8343	Fungi;Ascomycota;Dothideomycetes;Pleosporales;Didymosphaeriaceae;unclassified;unclassified	Didymosphaeriaceae	Pathotroph-Saprotroph-Symbiotroph	Endophyte-Lichen Parasite-Plant Pathogen-Undefined Saprotroph	Probable
ASV8374	Fungi;Ascomycota;Dothideomycetes;Pleosporales;Didymosphaeriaceae;unclassified;unclassified	Didymosphaeriaceae	Pathotroph-Saprotroph-Symbiotroph	Endophyte-Lichen Parasite-Plant Pathogen-Undefined Saprotroph	Probable
ASV8474	Fungi;Ascomycota;Dothideomycetes;Pleosporales;Didymosphaeriaceae;Alloconiothyrium;unclassified	Didymosphaeriaceae	Pathotroph-Saprotroph-Symbiotroph	Endophyte-Lichen Parasite-Plant Pathogen-Undefined Saprotroph	Probable
ASV8757	Fungi;Ascomycota;Dothideomycetes;Pleosporales;Didymosphaeriaceae;Paraphaeosphaeria;Paraphaeosphaeria michotii	Didymosphaeriaceae	Pathotroph-Saprotroph-Symbiotroph	Endophyte-Lichen Parasite-Plant Pathogen-Undefined Saprotroph	Probable
ASV8796	Fungi;Ascomycota;Dothideomycetes;Pleosporales;Didymosphaeriaceae;Paraconiothyrium;Paraconiothyrium archidendri	Didymosphaeriaceae	Pathotroph-Saprotroph-Symbiotroph	Endophyte-Lichen Parasite-Plant Pathogen-Undefined Saprotroph	Probable
ASV8819	Fungi;Ascomycota;Dothideomycetes;Pleosporales;Didymosphaeriaceae;Paraconiothyrium;Paraconiothyrium archidendri	Didymosphaeriaceae	Pathotroph-Saprotroph-Symbiotroph	Endophyte-Lichen Parasite-Plant Pathogen-Undefined Saprotroph	Probable
ASV8843	Fungi;Ascomycota;Dothideomycetes;Pleosporales;Didymosphaeriaceae;Paraconiothyrium;Paraconiothyrium archidendri	Didymosphaeriaceae	Pathotroph-Saprotroph-Symbiotroph	Endophyte-Lichen Parasite-Plant Pathogen-Undefined Saprotroph	Probable
ASV5702	Fungi;Basidiomycota;Agaricomycetes;Polyporales;Phanerochaetaceae;Bjerkandera;Bjerkandera adusta	Bjerkandera	Pathotroph-Saprotroph-Symbiotroph	Endophyte-Plant Pathogen-|Wood Saprotroph|	Highly Probable
ASV1365	Fungi;Ascomycota;Sordariomycetes;Diaporthales;Diaporthaceae;Diaporthe;unclassified	Diaporthaceae	Pathotroph-Saprotroph-Symbiotroph	Endophyte-Plant Pathogen-Plant Saprotroph	Probable
ASV1681	Fungi;Ascomycota;Sordariomycetes;Diaporthales;Diaporthaceae;Diaporthe;Diaporthe malorum	Diaporthaceae	Pathotroph-Saprotroph-Symbiotroph	Endophyte-Plant Pathogen-Plant Saprotroph	Probable
ASV3025	Fungi;Ascomycota;Sordariomycetes;Diaporthales;Diaporthaceae;Diaporthe;Diaporthe araucanorum	Diaporthaceae	Pathotroph-Saprotroph-Symbiotroph	Endophyte-Plant Pathogen-Plant Saprotroph	Probable
ASV3336	Fungi;Ascomycota;Sordariomycetes;Diaporthales;Diaporthaceae;Diaporthe;Diaporthe citrichinensis	Diaporthaceae	Pathotroph-Saprotroph-Symbiotroph	Endophyte-Plant Pathogen-Plant Saprotroph	Probable
ASV3932	Fungi;Ascomycota;Sordariomycetes;Diaporthales;Diaporthaceae;Diaporthe;Diaporthe cynaroidis	Diaporthaceae	Pathotroph-Saprotroph-Symbiotroph	Endophyte-Plant Pathogen-Plant Saprotroph	Probable
ASV4355	Fungi;Ascomycota;Sordariomycetes;Diaporthales;Diaporthaceae;Diaporthe;unclassified	Diaporthaceae	Pathotroph-Saprotroph-Symbiotroph	Endophyte-Plant Pathogen-Plant Saprotroph	Probable
ASV5598	Fungi;Ascomycota;Sordariomycetes;Diaporthales;Diaporthaceae;Diaporthe;Diaporthe malorum	Diaporthaceae	Pathotroph-Saprotroph-Symbiotroph	Endophyte-Plant Pathogen-Plant Saprotroph	Probable
ASV6136	Fungi;Ascomycota;Sordariomycetes;Diaporthales;Diaporthaceae;Diaporthe;Diaporthe malorum	Diaporthaceae	Pathotroph-Saprotroph-Symbiotroph	Endophyte-Plant Pathogen-Plant Saprotroph	Probable
ASV6157	Fungi;Ascomycota;Sordariomycetes;Diaporthales;Diaporthaceae;Diaporthe;unclassified	Diaporthaceae	Pathotroph-Saprotroph-Symbiotroph	Endophyte-Plant Pathogen-Plant Saprotroph	Probable
ASV7550	Fungi;Ascomycota;Sordariomycetes;Diaporthales;Diaporthaceae;Diaporthe;Diaporthe malorum	Diaporthaceae	Pathotroph-Saprotroph-Symbiotroph	Endophyte-Plant Pathogen-Plant Saprotroph	Probable
ASV7599	Fungi;Ascomycota;Sordariomycetes;Diaporthales;Diaporthaceae;Diaporthe;unclassified	Diaporthaceae	Pathotroph-Saprotroph-Symbiotroph	Endophyte-Plant Pathogen-Plant Saprotroph	Probable
ASV8647	Fungi;Ascomycota;Sordariomycetes;Diaporthales;Diaporthaceae;Diaporthe;Diaporthe citrichinensis	Diaporthaceae	Pathotroph-Saprotroph-Symbiotroph	Endophyte-Plant Pathogen-Plant Saprotroph	Probable
ASV5082	Fungi;Ascomycota;Dothideomycetes;Venturiales;Venturiaceae;unclassified;unclassified	Venturiaceae	Pathotroph-Saprotroph-Symbiotroph	Endophyte-Plant Pathogen-Undefined Saprotroph	Probable
ASV5209	Fungi;Ascomycota;Dothideomycetes;Venturiales;Venturiaceae;unclassified;unclassified	Venturiaceae	Pathotroph-Saprotroph-Symbiotroph	Endophyte-Plant Pathogen-Undefined Saprotroph	Probable
ASV5262	Fungi;Ascomycota;Sordariomycetes;Diaporthales;Valsaceae;Valsa;Valsa fabianae	Valsaceae	Pathotroph-Saprotroph-Symbiotroph	Endophyte-Plant Pathogen-Undefined Saprotroph	Probable
ASV8212	Fungi;Ascomycota;Sordariomycetes;Diaporthales;Gnomoniaceae;unclassified;unclassified	Gnomoniaceae	Pathotroph-Saprotroph-Symbiotroph	Endophyte-Plant Pathogen-Undefined Saprotroph	Probable
ASV8589	Fungi;Ascomycota;Sordariomycetes;Diaporthales;Gnomoniaceae;Plagiostoma;unclassified	Gnomoniaceae	Pathotroph-Saprotroph-Symbiotroph	Endophyte-Plant Pathogen-Undefined Saprotroph	Probable
ASV8590	Fungi;Basidiomycota;Agaricomycetes;Agaricales;Marasmiaceae;Marasmius;Marasmius oreades	Marasmiaceae	Pathotroph-Saprotroph-Symbiotroph	Endophyte-Plant Pathogen-Undefined Saprotroph	Probable
ASV6533	Fungi;Ascomycota;Sordariomycetes;Xylariales;Graphostromataceae;Biscogniauxia;Biscogniauxia anceps	Biscogniauxia	Pathotroph-Saprotroph-Symbiotroph	Endophyte-Plant Pathogen-Undefined Saprotroph-|Wood Saprotroph|	Probable
ASV6537	Fungi;Ascomycota;Sordariomycetes;Xylariales;Graphostromataceae;Biscogniauxia;Biscogniauxia mediterranea	Biscogniauxia	Pathotroph-Saprotroph-Symbiotroph	Endophyte-Plant Pathogen-Undefined Saprotroph-|Wood Saprotroph|	Probable
ASV6925	Fungi;Ascomycota;Sordariomycetes;Xylariales;Graphostromataceae;Biscogniauxia;Biscogniauxia anceps	Biscogniauxia	Pathotroph-Saprotroph-Symbiotroph	Endophyte-Plant Pathogen-Undefined Saprotroph-|Wood Saprotroph|	Probable
ASV7301	Fungi;Ascomycota;Sordariomycetes;Xylariales;Graphostromataceae;Biscogniauxia;Biscogniauxia anceps	Biscogniauxia	Pathotroph-Saprotroph-Symbiotroph	Endophyte-Plant Pathogen-Undefined Saprotroph-|Wood Saprotroph|	Probable
ASV1370	Fungi;Ascomycota;Dothideomycetes;Botryosphaeriales;Botryosphaeriaceae;Botryosphaeria;Botryosphaeria stevensii	Botryosphaeriaceae	Pathotroph-Saprotroph-Symbiotroph	Endophyte-Plant Pathogen-Wood Saprotroph	Probable
ASV3408	Fungi;Ascomycota;Dothideomycetes;Botryosphaeriales;Botryosphaeriaceae;unclassified;unclassified	Botryosphaeriaceae	Pathotroph-Saprotroph-Symbiotroph	Endophyte-Plant Pathogen-Wood Saprotroph	Probable
ASV4894	Fungi;Ascomycota;Dothideomycetes;Botryosphaeriales;Botryosphaeriaceae;unclassified;unclassified	Botryosphaeriaceae	Pathotroph-Saprotroph-Symbiotroph	Endophyte-Plant Pathogen-Wood Saprotroph	Probable
ASV6724	Fungi;Ascomycota;Dothideomycetes;Botryosphaeriales;Botryosphaeriaceae;Botryosphaeria;Botryosphaeria stevensii	Botryosphaeriaceae	Pathotroph-Saprotroph-Symbiotroph	Endophyte-Plant Pathogen-Wood Saprotroph	Probable
ASV8426	Fungi;Basidiomycota;Agaricomycetes;Agaricales;Tricholomataceae;Tricholoma;unclassified	Tricholomataceae	Pathotroph-Symbiotroph	Ectomycorrhizal-Fungal Parasite	Probable
ASV3226	Fungi;Ascomycota;Leotiomycetes;Phacidiales;Phacidiaceae;Phacidium;unclassified	Phacidium	Pathotroph-Symbiotroph	Endophyte-|Plant Pathogen|	Probable
ASV4138	Fungi;Ascomycota;Leotiomycetes;Phacidiales;Phacidiaceae;Phacidium;unclassified	Phacidium	Pathotroph-Symbiotroph	Endophyte-|Plant Pathogen|	Probable
ASV6851	Fungi;Ascomycota;Leotiomycetes;Phacidiales;Phacidiaceae;Phacidium;unclassified	Phacidium	Pathotroph-Symbiotroph	Endophyte-|Plant Pathogen|	Probable
ASV8083	Fungi;Ascomycota;Leotiomycetes;Phacidiales;Phacidiaceae;Phacidium;unclassified	Phacidium	Pathotroph-Symbiotroph	Endophyte-|Plant Pathogen|	Probable
ASV541	Fungi;Ascomycota;Sordariomycetes;Hypocreales;Ophiocordycipitaceae;Purpureocillium;Purpureocillium lavendulum	Ophiocordycipitaceae	Pathotroph-Symbiotroph	Endophyte-Insect Pathogen	Probable
ASV1347	Fungi;Ascomycota;Sordariomycetes;Hypocreales;Ophiocordycipitaceae;Purpureocillium;Purpureocillium lavendulum	Ophiocordycipitaceae	Pathotroph-Symbiotroph	Endophyte-Insect Pathogen	Probable
ASV1415	Fungi;Ascomycota;Sordariomycetes;Hypocreales;Ophiocordycipitaceae;Harposporium;Harposporium cerberi	Ophiocordycipitaceae	Pathotroph-Symbiotroph	Endophyte-Insect Pathogen	Probable
ASV1810	Fungi;Ascomycota;Sordariomycetes;Hypocreales;Ophiocordycipitaceae;Purpureocillium;Purpureocillium lavendulum	Ophiocordycipitaceae	Pathotroph-Symbiotroph	Endophyte-Insect Pathogen	Probable
ASV2203	Fungi;Ascomycota;Sordariomycetes;Hypocreales;Ophiocordycipitaceae;Purpureocillium;Purpureocillium lavendulum	Ophiocordycipitaceae	Pathotroph-Symbiotroph	Endophyte-Insect Pathogen	Probable
ASV2272	Fungi;Ascomycota;Sordariomycetes;Hypocreales;Ophiocordycipitaceae;Tolypocladium;unclassified	Ophiocordycipitaceae	Pathotroph-Symbiotroph	Endophyte-Insect Pathogen	Probable
ASV2346	Fungi;Ascomycota;Sordariomycetes;Hypocreales;Ophiocordycipitaceae;Harposporium;Harposporium cerberi	Ophiocordycipitaceae	Pathotroph-Symbiotroph	Endophyte-Insect Pathogen	Probable
ASV2357	Fungi;Ascomycota;Sordariomycetes;Hypocreales;Ophiocordycipitaceae;Purpureocillium;Purpureocillium lavendulum	Ophiocordycipitaceae	Pathotroph-Symbiotroph	Endophyte-Insect Pathogen	Probable
ASV2445	Fungi;Ascomycota;Sordariomycetes;Hypocreales;Ophiocordycipitaceae;unclassified;unclassified	Ophiocordycipitaceae	Pathotroph-Symbiotroph	Endophyte-Insect Pathogen	Probable
ASV2485	Fungi;Ascomycota;Sordariomycetes;Hypocreales;Ophiocordycipitaceae;Purpureocillium;Purpureocillium lavendulum	Ophiocordycipitaceae	Pathotroph-Symbiotroph	Endophyte-Insect Pathogen	Probable
ASV2577	Fungi;Ascomycota;Sordariomycetes;Hypocreales;Ophiocordycipitaceae;Tolypocladium;unclassified	Ophiocordycipitaceae	Pathotroph-Symbiotroph	Endophyte-Insect Pathogen	Probable
ASV2813	Fungi;Ascomycota;Sordariomycetes;Hypocreales;Ophiocordycipitaceae;Tolypocladium;Tolypocladium album	Ophiocordycipitaceae	Pathotroph-Symbiotroph	Endophyte-Insect Pathogen	Probable
ASV3318	Fungi;Ascomycota;Sordariomycetes;Hypocreales;Ophiocordycipitaceae;Purpureocillium;Purpureocillium lavendulum	Ophiocordycipitaceae	Pathotroph-Symbiotroph	Endophyte-Insect Pathogen	Probable
ASV3351	Fungi;Ascomycota;Sordariomycetes;Hypocreales;Ophiocordycipitaceae;Tolypocladium;unclassified	Ophiocordycipitaceae	Pathotroph-Symbiotroph	Endophyte-Insect Pathogen	Probable
ASV3364	Fungi;Ascomycota;Sordariomycetes;Hypocreales;Ophiocordycipitaceae;Harposporium;Harposporium cerberi	Ophiocordycipitaceae	Pathotroph-Symbiotroph	Endophyte-Insect Pathogen	Probable
ASV3648	Fungi;Ascomycota;Sordariomycetes;Hypocreales;Ophiocordycipitaceae;Tolypocladium;unclassified	Ophiocordycipitaceae	Pathotroph-Symbiotroph	Endophyte-Insect Pathogen	Probable
ASV3875	Fungi;Ascomycota;Sordariomycetes;Hypocreales;Ophiocordycipitaceae;Tolypocladium;Tolypocladium inflatum	Ophiocordycipitaceae	Pathotroph-Symbiotroph	Endophyte-Insect Pathogen	Probable
ASV3967	Fungi;Ascomycota;Sordariomycetes;Hypocreales;Ophiocordycipitaceae;Harposporium;Harposporium cerberi	Ophiocordycipitaceae	Pathotroph-Symbiotroph	Endophyte-Insect Pathogen	Probable
ASV4070	Fungi;Ascomycota;Sordariomycetes;Hypocreales;Ophiocordycipitaceae;Tolypocladium;unclassified	Ophiocordycipitaceae	Pathotroph-Symbiotroph	Endophyte-Insect Pathogen	Probable
ASV4185	Fungi;Ascomycota;Sordariomycetes;Hypocreales;Ophiocordycipitaceae;Purpureocillium;Purpureocillium lavendulum	Ophiocordycipitaceae	Pathotroph-Symbiotroph	Endophyte-Insect Pathogen	Probable
ASV4389	Fungi;Ascomycota;Sordariomycetes;Hypocreales;Ophiocordycipitaceae;Tolypocladium;unclassified	Ophiocordycipitaceae	Pathotroph-Symbiotroph	Endophyte-Insect Pathogen	Probable
ASV5459	Fungi;Ascomycota;Sordariomycetes;Hypocreales;Ophiocordycipitaceae;Harposporium;Harposporium cerberi	Ophiocordycipitaceae	Pathotroph-Symbiotroph	Endophyte-Insect Pathogen	Probable
ASV6240	Fungi;Ascomycota;Sordariomycetes;Hypocreales;Ophiocordycipitaceae;Purpureocillium;Purpureocillium lavendulum	Ophiocordycipitaceae	Pathotroph-Symbiotroph	Endophyte-Insect Pathogen	Probable
ASV6403	Fungi;Ascomycota;Sordariomycetes;Hypocreales;Ophiocordycipitaceae;Haptocillium;unclassified	Ophiocordycipitaceae	Pathotroph-Symbiotroph	Endophyte-Insect Pathogen	Probable
ASV6542	Fungi;Ascomycota;Sordariomycetes;Hypocreales;Ophiocordycipitaceae;Haptocillium;Haptocillium sinense	Ophiocordycipitaceae	Pathotroph-Symbiotroph	Endophyte-Insect Pathogen	Probable
ASV6594	Fungi;Ascomycota;Sordariomycetes;Hypocreales;Ophiocordycipitaceae;Tolypocladium;Tolypocladium inflatum	Ophiocordycipitaceae	Pathotroph-Symbiotroph	Endophyte-Insect Pathogen	Probable
ASV7031	Fungi;Ascomycota;Sordariomycetes;Hypocreales;Ophiocordycipitaceae;Purpureocillium;Purpureocillium lavendulum	Ophiocordycipitaceae	Pathotroph-Symbiotroph	Endophyte-Insect Pathogen	Probable
ASV7091	Fungi;Ascomycota;Sordariomycetes;Hypocreales;Ophiocordycipitaceae;Harposporium;Harposporium cerberi	Ophiocordycipitaceae	Pathotroph-Symbiotroph	Endophyte-Insect Pathogen	Probable
ASV8594	Fungi;Ascomycota;Sordariomycetes;Hypocreales;Ophiocordycipitaceae;Hirsutella;Hirsutella proturicola	Ophiocordycipitaceae	Pathotroph-Symbiotroph	Endophyte-Insect Pathogen	Probable
ASV8999	Fungi;Ascomycota;Sordariomycetes;Hypocreales;Ophiocordycipitaceae;Tolypocladium;Tolypocladium inegoense	Ophiocordycipitaceae	Pathotroph-Symbiotroph	Endophyte-Insect Pathogen	Probable
ASV124	Fungi;Ascomycota;Sordariomycetes;Glomerellales;Plectosphaerellaceae;Plectosphaerella;Plectosphaerella cucumerina	Plectosphaerella cucumerina	Pathotroph-Symbiotroph	Endophyte-Plant Pathogen	Probable
ASV730	Fungi;Ascomycota;Sordariomycetes;Glomerellales;Plectosphaerellaceae;Plectosphaerella;Plectosphaerella cucumerina	Plectosphaerella cucumerina	Pathotroph-Symbiotroph	Endophyte-Plant Pathogen	Probable
ASV794	Fungi;Ascomycota;Sordariomycetes;Glomerellales;Plectosphaerellaceae;Plectosphaerella;Plectosphaerella cucumerina	Plectosphaerella cucumerina	Pathotroph-Symbiotroph	Endophyte-Plant Pathogen	Probable
ASV2370	Fungi;Ascomycota;Sordariomycetes;Glomerellales;Plectosphaerellaceae;Plectosphaerella;Plectosphaerella cucumerina	Plectosphaerella cucumerina	Pathotroph-Symbiotroph	Endophyte-Plant Pathogen	Probable
ASV2935	Fungi;Ascomycota;Sordariomycetes;Glomerellales;Plectosphaerellaceae;Plectosphaerella;Plectosphaerella cucumerina	Plectosphaerella cucumerina	Pathotroph-Symbiotroph	Endophyte-Plant Pathogen	Probable
ASV3799	Fungi;Ascomycota;Sordariomycetes;Xylariales;Hypoxylaceae;Hypoxylon;Hypoxylon fragiforme	Hypoxylon fragiforme	Pathotroph-Symbiotroph	Endophyte-Plant Pathogen	Probable
ASV3959	Fungi;Ascomycota;Sordariomycetes;Glomerellales;Plectosphaerellaceae;Plectosphaerella;Plectosphaerella cucumerina	Plectosphaerella cucumerina	Pathotroph-Symbiotroph	Endophyte-Plant Pathogen	Probable
ASV4605	Fungi;Ascomycota;Sordariomycetes;Glomerellales;Glomerellaceae;Colletotrichum;unclassified	Glomerellaceae	Pathotroph-Symbiotroph	Endophyte-Plant Pathogen	Probable
ASV4744	Fungi;Ascomycota;Sordariomycetes;Glomerellales;Glomerellaceae;Colletotrichum;unclassified	Glomerellaceae	Pathotroph-Symbiotroph	Endophyte-Plant Pathogen	Probable
ASV5745	Fungi;Ascomycota;Sordariomycetes;Glomerellales;Plectosphaerellaceae;Plectosphaerella;Plectosphaerella cucumerina	Plectosphaerella cucumerina	Pathotroph-Symbiotroph	Endophyte-Plant Pathogen	Probable
ASV6102	Fungi;Ascomycota;Sordariomycetes;Glomerellales;Glomerellaceae;Colletotrichum;unclassified	Glomerellaceae	Pathotroph-Symbiotroph	Endophyte-Plant Pathogen	Probable
ASV6292	Fungi;Ascomycota;Sordariomycetes;Glomerellales;Plectosphaerellaceae;Plectosphaerella;Plectosphaerella cucumerina	Plectosphaerella cucumerina	Pathotroph-Symbiotroph	Endophyte-Plant Pathogen	Probable
ASV4883	Fungi;Ascomycota;Lecanoromycetes;Lecanorales;Lecanoraceae;Lecanora;Lecanora saligna	Lecanoraceae	Pathotroph-Symbiotroph	Lichen Parasite-Lichenized	Probable
ASV5253	Fungi;Ascomycota;Lecanoromycetes;Lecanorales;unclassified;unclassified;unclassified	Lecanorales	Pathotroph-Symbiotroph	Lichen Parasite-Lichenized	Probable
ASV6819	Fungi;Ascomycota;Lecanoromycetes;Lecanorales;Psoraceae;Protoblastenia;Protoblastenia rupestris	Lecanorales	Pathotroph-Symbiotroph	Lichen Parasite-Lichenized	Probable
ASV7713	Fungi;Ascomycota;Lecanoromycetes;Lecanorales;Psoraceae;Protoblastenia;Protoblastenia rupestris	Lecanorales	Pathotroph-Symbiotroph	Lichen Parasite-Lichenized	Probable
ASV7734	Fungi;Ascomycota;Lecanoromycetes;Lecanorales;Lecanoraceae;Lecanora;Lecanora saligna	Lecanoraceae	Pathotroph-Symbiotroph	Lichen Parasite-Lichenized	Probable
ASV8204	Fungi;Ascomycota;Lecanoromycetes;Lecanorales;Pilocarpaceae;Byssoloma;Byssoloma diederichii	Lecanorales	Pathotroph-Symbiotroph	Lichen Parasite-Lichenized	Probable
ASV4092	Fungi;Ascomycota;Leotiomycetes;Helotiales;Pleuroascaceae;Pleuroascus;unclassified	Pleuroascus	Saprotroph	|Dung Saprotroph|	Highly Probable
ASV1048	Fungi;Ascomycota;Leotiomycetes;Helotiales;Ploettnerulaceae;Pirottaea;Pirottaea strigosa	Pirottaea	Saprotroph	|Plant Saprotroph|	Probable
ASV5993	Fungi;Ascomycota;Leotiomycetes;Helotiales;Ploettnerulaceae;Pirottaea;Pirottaea strigosa	Pirottaea	Saprotroph	|Plant Saprotroph|	Probable
ASV1461	Fungi;Ascomycota;Leotiomycetes;Helotiales;Helotiales_fam_Incertae_sedis;Crocicreas;Crocicreas gramineum	Crocicreas	Saprotroph	|Plant Saprotroph|-Undefined Saprotroph	Probable
ASV2384	Fungi;Ascomycota;Leotiomycetes;Helotiales;Helotiales_fam_Incertae_sedis;Crocicreas;Crocicreas gramineum	Crocicreas	Saprotroph	|Plant Saprotroph|-Undefined Saprotroph	Probable
ASV3320	Fungi;Ascomycota;Leotiomycetes;Helotiales;Discinellaceae;Articulospora;unclassified	Articulospora	Saprotroph	|Plant Saprotroph|-Undefined Saprotroph	Probable
ASV4925	Fungi;Ascomycota;Leotiomycetes;Helotiales;Discinellaceae;Fontanospora;Fontanospora fusiramosa	Fontanospora	Saprotroph	|Plant Saprotroph|-Undefined Saprotroph	Probable
ASV5617	Fungi;Ascomycota;Leotiomycetes;Helotiales;Discinellaceae;Fontanospora;Fontanospora fusiramosa	Fontanospora	Saprotroph	|Plant Saprotroph|-Undefined Saprotroph	Probable
ASV5670	Fungi;Ascomycota;Leotiomycetes;Helotiales;Discinellaceae;Fontanospora;Fontanospora fusiramosa	Fontanospora	Saprotroph	|Plant Saprotroph|-Undefined Saprotroph	Probable
ASV6182	Fungi;Ascomycota;Leotiomycetes;Helotiales;Pezizellaceae;Mollisina;Mollisina uncinata	Mollisina	Saprotroph	|Plant Saprotroph|-Undefined Saprotroph	Probable
ASV6218	Fungi;Ascomycota;Leotiomycetes;Helotiales;Helotiales_fam_Incertae_sedis;Infundichalara;unclassified	Infundichalara	Saprotroph	|Plant Saprotroph|-Undefined Saprotroph	Probable
ASV6732	Fungi;Ascomycota;Leotiomycetes;Helotiales;Helotiales_fam_Incertae_sedis;Unguicularia;unclassified	Unguicularia	Saprotroph	|Plant Saprotroph|-Undefined Saprotroph	Probable
ASV6955	Fungi;Ascomycota;Leotiomycetes;Helotiales;Helotiales_fam_Incertae_sedis;Infundichalara;Infundichalara microchona	Infundichalara	Saprotroph	|Plant Saprotroph|-Undefined Saprotroph	Probable
ASV8772	Fungi;Ascomycota;Leotiomycetes;Helotiales;Helotiales_fam_Incertae_sedis;Infundichalara;Infundichalara microchona	Infundichalara	Saprotroph	|Plant Saprotroph|-Undefined Saprotroph	Probable
ASV6104	Fungi;Ascomycota;Dothideomycetes;Pleosporales;Tetraplosphaeriaceae;Tetraploa;Tetraploa yunnanensis	Tetraploa	Saprotroph	|Plant Saprotroph|-Undefined Saprotroph-Wood Saprotroph	Probable
ASV7243	Fungi;Ascomycota;Sordariomycetes;Xylariales;Clypeosphaeriaceae;Clypeosphaeria;Clypeosphaeria mamillana	Clypeosphaeria	Saprotroph	|Plant Saprotroph|-Undefined Saprotroph-Wood Saprotroph	Probable
ASV7557	Fungi;Ascomycota;Dothideomycetes;Pleosporales;Tetraplosphaeriaceae;Tetraploa;Tetraploa yunnanensis	Tetraploa	Saprotroph	|Plant Saprotroph|-Undefined Saprotroph-Wood Saprotroph	Probable
ASV8555	Fungi;Ascomycota;Dothideomycetes;Pleosporales;Tetraplosphaeriaceae;Tetraploa;Tetraploa yunnanensis	Tetraploa	Saprotroph	|Plant Saprotroph|-Undefined Saprotroph-Wood Saprotroph	Probable
ASV8797	Fungi;Ascomycota;Sordariomycetes;Xylariales;Clypeosphaeriaceae;Clypeosphaeria;Clypeosphaeria mamillana	Clypeosphaeria	Saprotroph	|Plant Saprotroph|-Undefined Saprotroph-Wood Saprotroph	Probable
ASV7257	Fungi;Ascomycota;Dothideomycetes;Tubeufiales;Wiesneriomycetaceae;Speiropsis;unclassified	Speiropsis	Saprotroph	|Plant Saprotroph|-Wood Saprotroph	Probable
ASV6872	Fungi;Chytridiomycota;Rhizophydiomycetes;Rhizophydiales;Halomycetaceae;Paranamyces;unclassified	Paranamyces	Saprotroph	|Pollen Saprotroph|	Probable
ASV8550	Fungi;Chytridiomycota;Rhizophydiomycetes;Rhizophydiales;Operculomycetaceae;Operculomyces;unclassified	Operculomyces	Saprotroph	|Pollen Saprotroph|	Probable
ASV8634	Fungi;Chytridiomycota;Rhizophydiomycetes;Rhizophydiales;Terramycetaceae;Boothiomyces;Boothiomyces macroporosus	Boothiomyces	Saprotroph	|Pollen Saprotroph|-Undefined Saprotroph	Probable
ASV26	Fungi;Basidiomycota;Tremellomycetes;Trichosporonales;Trichosporonaceae;Pascua;Pascua guehoae	Pascua	Saprotroph	|Undefined Saprotroph|	Probable
ASV139	Fungi;Ascomycota;Sordariomycetes;Sordariomycetidae_ord_Incertae_sedis;Sordariomycetidae_fam_Incertae_sedis;Myxocephala;Myxocephala albida	Myxocephala	Saprotroph	|Undefined Saprotroph|	Probable
ASV147	Fungi;Basidiomycota;Tremellomycetes;Filobasidiales;Filobasidiaceae;Naganishia;Naganishia globosa	Naganishia	Saprotroph	|Undefined Saprotroph|	Probable
ASV203	Fungi;Ascomycota;Sordariomycetes;Sordariomycetidae_ord_Incertae_sedis;Sordariomycetidae_fam_Incertae_sedis;Myxocephala;Myxocephala albida	Myxocephala	Saprotroph	|Undefined Saprotroph|	Probable
ASV345	Fungi;Basidiomycota;Tremellomycetes;Filobasidiales;Filobasidiaceae;Naganishia;unclassified	Naganishia	Saprotroph	|Undefined Saprotroph|	Probable
ASV409	Fungi;Basidiomycota;Tremellomycetes;Filobasidiales;Filobasidiaceae;Naganishia;unclassified	Naganishia	Saprotroph	|Undefined Saprotroph|	Probable
ASV435	Fungi;Basidiomycota;Wallemiomycetes;Wallemiales;Wallemiaceae;Wallemia;unclassified	Wallemia	Saprotroph	|Undefined Saprotroph|	Probable
ASV557	Fungi;Basidiomycota;Tremellomycetes;Filobasidiales;Filobasidiaceae;Naganishia;unclassified	Naganishia	Saprotroph	|Undefined Saprotroph|	Probable
ASV678	Fungi;Basidiomycota;Tremellomycetes;Filobasidiales;Filobasidiaceae;Naganishia;Naganishia globosa	Naganishia	Saprotroph	|Undefined Saprotroph|	Probable
ASV719	Fungi;Basidiomycota;Tremellomycetes;Filobasidiales;Filobasidiaceae;Naganishia;unclassified	Naganishia	Saprotroph	|Undefined Saprotroph|	Probable
ASV762	Fungi;Basidiomycota;Tremellomycetes;Filobasidiales;Filobasidiaceae;Naganishia;Naganishia randhawae	Naganishia	Saprotroph	|Undefined Saprotroph|	Probable
ASV818	Fungi;Basidiomycota;Wallemiomycetes;Wallemiales;Wallemiaceae;Wallemia;unclassified	Wallemia	Saprotroph	|Undefined Saprotroph|	Probable
ASV951	Fungi;Ascomycota;Sordariomycetes;Myrmecridiales;Myrmecridiaceae;Myrmecridium;unclassified	Myrmecridium	Saprotroph	|Undefined Saprotroph|	Probable
ASV1035	Fungi;Ascomycota;Sordariomycetes;Sordariomycetidae_ord_Incertae_sedis;Sordariomycetidae_fam_Incertae_sedis;Myxocephala;Myxocephala albida	Myxocephala	Saprotroph	|Undefined Saprotroph|	Probable
ASV1184	Fungi;Basidiomycota;Tremellomycetes;Filobasidiales;Filobasidiaceae;Naganishia;unclassified	Naganishia	Saprotroph	|Undefined Saprotroph|	Probable
ASV1273	Fungi;Ascomycota;Sordariomycetes;Myrmecridiales;Myrmecridiaceae;Myrmecridium;unclassified	Myrmecridium	Saprotroph	|Undefined Saprotroph|	Probable
ASV1375	Fungi;Basidiomycota;Tremellomycetes;Filobasidiales;Filobasidiaceae;Naganishia;unclassified	Naganishia	Saprotroph	|Undefined Saprotroph|	Probable
ASV1438	Fungi;Ascomycota;Sordariomycetes;Sordariomycetidae_ord_Incertae_sedis;Sordariomycetidae_fam_Incertae_sedis;Myxocephala;Myxocephala albida	Myxocephala	Saprotroph	|Undefined Saprotroph|	Probable
ASV1549	Fungi;Basidiomycota;Tremellomycetes;Filobasidiales;Filobasidiaceae;Naganishia;unclassified	Naganishia	Saprotroph	|Undefined Saprotroph|	Probable
ASV1614	Fungi;Basidiomycota;Agaricostilbomycetes;Agaricostilbales;Kondoaceae;Kondoa;Kondoa aeria	Kondoa	Saprotroph	|Undefined Saprotroph|	Probable
ASV1695	Fungi;Ascomycota;Sordariomycetes;Sordariomycetidae_ord_Incertae_sedis;Sordariomycetidae_fam_Incertae_sedis;Myxocephala;Myxocephala albida	Myxocephala	Saprotroph	|Undefined Saprotroph|	Probable
ASV1733	Fungi;Basidiomycota;Cystobasidiomycetes;Sakaguchiales;Sakaguchiaceae;Sakaguchia;Sakaguchia dacryoidea	Sakaguchia	Saprotroph	|Undefined Saprotroph|	Probable
ASV1774	Fungi;Basidiomycota;Wallemiomycetes;Wallemiales;Wallemiaceae;Wallemia;unclassified	Wallemia	Saprotroph	|Undefined Saprotroph|	Probable
ASV1868	Fungi;Basidiomycota;Tremellomycetes;Filobasidiales;Filobasidiaceae;Naganishia;unclassified	Naganishia	Saprotroph	|Undefined Saprotroph|	Probable
ASV1982	Fungi;Basidiomycota;Wallemiomycetes;Wallemiales;Wallemiaceae;Wallemia;unclassified	Wallemia	Saprotroph	|Undefined Saprotroph|	Probable
ASV2051	Fungi;Basidiomycota;Tremellomycetes;Filobasidiales;Filobasidiaceae;Naganishia;unclassified	Naganishia	Saprotroph	|Undefined Saprotroph|	Probable
ASV2312	Fungi;Ascomycota;Sordariomycetes;Myrmecridiales;Myrmecridiaceae;Myrmecridium;unclassified	Myrmecridium	Saprotroph	|Undefined Saprotroph|	Probable
ASV2406	Fungi;Basidiomycota;Moniliellomycetes;Moniliellales;Moniliellaceae;Moniliella;unclassified	Moniliella	Saprotroph	|Undefined Saprotroph|	Probable
ASV2558	Fungi;Ascomycota;Sordariomycetes;Myrmecridiales;Myrmecridiaceae;Myrmecridium;unclassified	Myrmecridium	Saprotroph	|Undefined Saprotroph|	Probable
ASV2793	Fungi;Basidiomycota;Moniliellomycetes;Moniliellales;Moniliellaceae;Moniliella;unclassified	Moniliella	Saprotroph	|Undefined Saprotroph|	Probable
ASV3130	Fungi;Ascomycota;Sordariomycetes;Myrmecridiales;Myrmecridiaceae;Myrmecridium;unclassified	Myrmecridium	Saprotroph	|Undefined Saprotroph|	Probable
ASV3303	Fungi;Basidiomycota;Wallemiomycetes;Wallemiales;Wallemiaceae;Wallemia;unclassified	Wallemia	Saprotroph	|Undefined Saprotroph|	Probable
ASV3653	Fungi;Basidiomycota;Tremellomycetes;Filobasidiales;Filobasidiaceae;Naganishia;Naganishia randhawae	Naganishia	Saprotroph	|Undefined Saprotroph|	Probable
ASV3725	Fungi;Basidiomycota;Moniliellomycetes;Moniliellales;Moniliellaceae;Moniliella;unclassified	Moniliella	Saprotroph	|Undefined Saprotroph|	Probable
ASV3751	Fungi;Ascomycota;Arthoniomycetes;Lichenostigmatales;Phaeococcomycetaceae;Phaeococcomyces;Phaeococcomyces eucalypti	Phaeococcomyces	Saprotroph	|Undefined Saprotroph|	Probable
ASV3916	Fungi;Basidiomycota;Tremellomycetes;Filobasidiales;Filobasidiaceae;Naganishia;Naganishia randhawae	Naganishia	Saprotroph	|Undefined Saprotroph|	Probable
ASV3926	Fungi;Basidiomycota;Agaricostilbomycetes;Agaricostilbales;Kondoaceae;Kondoa;Kondoa aeria	Kondoa	Saprotroph	|Undefined Saprotroph|	Probable
ASV3934	Fungi;Basidiomycota;Tremellomycetes;Filobasidiales;Filobasidiaceae;Naganishia;unclassified	Naganishia	Saprotroph	|Undefined Saprotroph|	Probable
ASV4122	Fungi;Basidiomycota;Microbotryomycetes;Microbotryomycetes_ord_Incertae_sedis;Microbotryomycetes_fam_Incertae_sedis;Sampaiozyma;Sampaiozyma ingeniosa	Sampaiozyma	Saprotroph	|Undefined Saprotroph|	Probable
ASV4324	Fungi;Basidiomycota;Wallemiomycetes;Wallemiales;Wallemiaceae;Wallemia;unclassified	Wallemia	Saprotroph	|Undefined Saprotroph|	Probable
ASV4610	Fungi;Basidiomycota;Tremellomycetes;Filobasidiales;Piskurozymaceae;Piskurozyma;Piskurozyma arborea	Piskurozyma	Saprotroph	|Undefined Saprotroph|	Probable
ASV4619	Fungi;Ascomycota;Eurotiomycetes;Onygenales;Spiromastigaceae;Spiromastigoides;Spiromastigoides gypsea	Spiromastigoides	Saprotroph	|Undefined Saprotroph|	Probable
ASV4648	Fungi;Ascomycota;Sordariomycetes;Myrmecridiales;Myrmecridiaceae;Myrmecridium;unclassified	Myrmecridium	Saprotroph	|Undefined Saprotroph|	Probable
ASV4657	Fungi;Ascomycota;Sordariomycetes;Sordariomycetidae_ord_Incertae_sedis;Sordariomycetidae_fam_Incertae_sedis;Myxocephala;Myxocephala albida	Myxocephala	Saprotroph	|Undefined Saprotroph|	Probable
ASV4809	Fungi;Ascomycota;Sordariomycetes;Myrmecridiales;Myrmecridiaceae;Myrmecridium;unclassified	Myrmecridium	Saprotroph	|Undefined Saprotroph|	Probable
ASV4884	Fungi;Basidiomycota;Agaricostilbomycetes;Agaricostilbales;Kondoaceae;Kondoa;Kondoa aeria	Kondoa	Saprotroph	|Undefined Saprotroph|	Probable
ASV4897	Fungi;Basidiomycota;Tremellomycetes;Filobasidiales;Filobasidiaceae;Filobasidium;Filobasidium wieringae	Filobasidium	Saprotroph	|Undefined Saprotroph|	Highly Probable
ASV4953	Fungi;Basidiomycota;Tremellomycetes;Filobasidiales;Filobasidiaceae;Naganishia;unclassified	Naganishia	Saprotroph	|Undefined Saprotroph|	Probable
ASV5084	Fungi;Basidiomycota;Tremellomycetes;Filobasidiales;Filobasidiaceae;Naganishia;Naganishia uzbekistanensis	Naganishia	Saprotroph	|Undefined Saprotroph|	Probable
ASV5172	Fungi;Basidiomycota;Tremellomycetes;Filobasidiales;Filobasidiaceae;Naganishia;unclassified	Naganishia	Saprotroph	|Undefined Saprotroph|	Probable
ASV5176	Fungi;Basidiomycota;Tremellomycetes;Filobasidiales;Filobasidiaceae;Naganishia;unclassified	Naganishia	Saprotroph	|Undefined Saprotroph|	Probable
ASV5195	Fungi;Basidiomycota;Tremellomycetes;Filobasidiales;Filobasidiaceae;Naganishia;Naganishia globosa	Naganishia	Saprotroph	|Undefined Saprotroph|	Probable
ASV5352	Fungi;Ascomycota;Sordariomycetes;Sordariomycetidae_ord_Incertae_sedis;Sordariomycetidae_fam_Incertae_sedis;Myxocephala;Myxocephala albida	Myxocephala	Saprotroph	|Undefined Saprotroph|	Probable
ASV5525	Fungi;Ascomycota;Sordariomycetes;Sordariomycetidae_ord_Incertae_sedis;Sordariomycetidae_fam_Incertae_sedis;Myxocephala;Myxocephala albida	Myxocephala	Saprotroph	|Undefined Saprotroph|	Probable
ASV5575	Fungi;Ascomycota;Sordariomycetes;Myrmecridiales;Myrmecridiaceae;Myrmecridium;unclassified	Myrmecridium	Saprotroph	|Undefined Saprotroph|	Probable
ASV5645	Fungi;Basidiomycota;Tremellomycetes;Filobasidiales;Filobasidiaceae;Filobasidium;Filobasidium chernovii	Filobasidium	Saprotroph	|Undefined Saprotroph|	Highly Probable
ASV5734	Fungi;Basidiomycota;Tremellomycetes;Filobasidiales;Filobasidiaceae;Naganishia;unclassified	Naganishia	Saprotroph	|Undefined Saprotroph|	Probable
ASV5928	Fungi;Basidiomycota;Agaricostilbomycetes;Agaricostilbales;Kondoaceae;Kondoa;Kondoa aeria	Kondoa	Saprotroph	|Undefined Saprotroph|	Probable
ASV6166	Fungi;Basidiomycota;Tremellomycetes;Filobasidiales;Filobasidiaceae;Naganishia;unclassified	Naganishia	Saprotroph	|Undefined Saprotroph|	Probable
ASV6258	Fungi;Ascomycota;Sordariomycetes;Myrmecridiales;Myrmecridiaceae;Myrmecridium;unclassified	Myrmecridium	Saprotroph	|Undefined Saprotroph|	Probable
ASV6265	Fungi;Ascomycota;Sordariomycetes;Myrmecridiales;Myrmecridiaceae;Myrmecridium;unclassified	Myrmecridium	Saprotroph	|Undefined Saprotroph|	Probable
ASV6350	Fungi;Basidiomycota;Wallemiomycetes;Wallemiales;Wallemiaceae;Wallemia;Wallemia mellicola	Wallemia	Saprotroph	|Undefined Saprotroph|	Probable
ASV6371	Fungi;Basidiomycota;Wallemiomycetes;Wallemiales;Wallemiaceae;Wallemia;unclassified	Wallemia	Saprotroph	|Undefined Saprotroph|	Probable
ASV6476	Fungi;Basidiomycota;Agaricostilbomycetes;Agaricostilbales;Kondoaceae;Kondoa;unclassified	Kondoa	Saprotroph	|Undefined Saprotroph|	Probable
ASV6539	Fungi;Mucoromycota;Umbelopsidomycetes;Umbelopsidales;Umbelopsidaceae;Umbelopsis;unclassified	Umbelopsis	Saprotroph	|Undefined Saprotroph|	Probable
ASV6652	Fungi;Basidiomycota;Tremellomycetes;Filobasidiales;Filobasidiaceae;Naganishia;Naganishia randhawae	Naganishia	Saprotroph	|Undefined Saprotroph|	Probable
ASV6763	Fungi;Basidiomycota;Tremellomycetes;Filobasidiales;Filobasidiaceae;Naganishia;Naganishia randhawae	Naganishia	Saprotroph	|Undefined Saprotroph|	Probable
ASV6780	Fungi;Basidiomycota;Microbotryomycetes;Microbotryomycetes_ord_Incertae_sedis;Microbotryomycetes_fam_Incertae_sedis;Sampaiozyma;Sampaiozyma ingeniosa	Sampaiozyma	Saprotroph	|Undefined Saprotroph|	Probable
ASV6815	Fungi;Ascomycota;Dothideomycetes;Capnodiales;Capnodiales_fam_Incertae_sedis;Arthrocatena;unclassified	Arthrocatena	Saprotroph	|Undefined Saprotroph|	Highly Probable
ASV6857	Fungi;Basidiomycota;Tremellomycetes;Filobasidiales;Filobasidiaceae;Naganishia;Naganishia globosa	Naganishia	Saprotroph	|Undefined Saprotroph|	Probable
ASV6887	Fungi;Basidiomycota;Tremellomycetes;Filobasidiales;Piskurozymaceae;Piskurozyma;Piskurozyma cylindrica	Piskurozyma	Saprotroph	|Undefined Saprotroph|	Probable
ASV6899	Fungi;Basidiomycota;Tremellomycetes;Cystofilobasidiales;Mrakiaceae;Krasilnikovozyma;Krasilnikovozyma huempii	Krasilnikovozyma	Saprotroph	|Undefined Saprotroph|	Probable
ASV6912	Fungi;Ascomycota;Sordariomycetes;Myrmecridiales;Myrmecridiaceae;Myrmecridium;unclassified	Myrmecridium	Saprotroph	|Undefined Saprotroph|	Probable
ASV7087	Fungi;Basidiomycota;Tremellomycetes;Cystofilobasidiales;Mrakiaceae;Mrakia;unclassified	Mrakia	Saprotroph	|Undefined Saprotroph|	Probable
ASV7111	Fungi;Mucoromycota;Umbelopsidomycetes;Umbelopsidales;Umbelopsidaceae;Umbelopsis;unclassified	Umbelopsis	Saprotroph	|Undefined Saprotroph|	Probable
ASV7215	Fungi;Mucoromycota;Umbelopsidomycetes;Umbelopsidales;Umbelopsidaceae;Umbelopsis;Umbelopsis autotrophica	Umbelopsis	Saprotroph	|Undefined Saprotroph|	Probable
ASV7598	Fungi;Ascomycota;Sordariomycetes;Myrmecridiales;Myrmecridiaceae;Myrmecridium;unclassified	Myrmecridium	Saprotroph	|Undefined Saprotroph|	Probable
ASV7854	Fungi;Basidiomycota;Tremellomycetes;Filobasidiales;Filobasidiaceae;Naganishia;unclassified	Naganishia	Saprotroph	|Undefined Saprotroph|	Probable
ASV8089	Fungi;Basidiomycota;Tremellomycetes;Filobasidiales;Filobasidiaceae;Naganishia;Naganishia globosa	Naganishia	Saprotroph	|Undefined Saprotroph|	Probable
ASV8136	Fungi;Basidiomycota;Tremellomycetes;Cystofilobasidiales;Mrakiaceae;Mrakia;unclassified	Mrakia	Saprotroph	|Undefined Saprotroph|	Probable
ASV8298	Fungi;Basidiomycota;Tremellomycetes;Filobasidiales;Filobasidiaceae;Naganishia;Naganishia randhawae	Naganishia	Saprotroph	|Undefined Saprotroph|	Probable
ASV8419	Fungi;Basidiomycota;Tremellomycetes;Filobasidiales;Filobasidiaceae;Naganishia;Naganishia randhawae	Naganishia	Saprotroph	|Undefined Saprotroph|	Probable
ASV8567	Fungi;Basidiomycota;Moniliellomycetes;Moniliellales;Moniliellaceae;Moniliella;unclassified	Moniliella	Saprotroph	|Undefined Saprotroph|	Probable
ASV8603	Fungi;Basidiomycota;Microbotryomycetes;Microbotryomycetes_ord_Incertae_sedis;Microbotryomycetes_fam_Incertae_sedis;Slooffia;unclassified	Slooffia	Saprotroph	|Undefined Saprotroph|	Probable
ASV990	Fungi;Basidiomycota;Tremellomycetes;Trichosporonales;Trichosporonaceae;Vanrija;Vanrija humicola	Vanrija	Saprotroph	|Wood Saprotroph|	Probable
ASV1082	Fungi;Basidiomycota;Agaricomycetes;Trechisporales;Hydnodontaceae;Trechispora;Trechispora farinacea	Trechispora	Saprotroph	|Wood Saprotroph|	Highly Probable
ASV1175	Fungi;Basidiomycota;Tremellomycetes;Trichosporonales;Trichosporonaceae;Vanrija;Vanrija humicola	Vanrija	Saprotroph	|Wood Saprotroph|	Probable
ASV1344	Fungi;Basidiomycota;Tremellomycetes;Trichosporonales;Trichosporonaceae;Vanrija;Vanrija humicola	Vanrija	Saprotroph	|Wood Saprotroph|	Probable
ASV1548	Fungi;Basidiomycota;Agaricomycetes;Polyporales;Incrustoporiaceae;Skeletocutis;unclassified	Skeletocutis	Saprotroph	|Wood Saprotroph|	Highly Probable
ASV1623	Fungi;Basidiomycota;Agaricomycetes;Trechisporales;Hydnodontaceae;Trechispora;Trechispora stevensonii	Trechispora	Saprotroph	|Wood Saprotroph|	Highly Probable
ASV1654	Fungi;Basidiomycota;Agaricomycetes;Trechisporales;Hydnodontaceae;Trechispora;Trechispora invisitata	Trechispora	Saprotroph	|Wood Saprotroph|	Highly Probable
ASV1709	Fungi;Basidiomycota;Agaricomycetes;Trechisporales;Hydnodontaceae;Trechispora;Trechispora stevensonii	Trechispora	Saprotroph	|Wood Saprotroph|	Highly Probable
ASV2021	Fungi;Basidiomycota;Agaricomycetes;Trechisporales;Hydnodontaceae;Trechispora;Trechispora invisitata	Trechispora	Saprotroph	|Wood Saprotroph|	Highly Probable
ASV2058	Fungi;Basidiomycota;Agaricomycetes;Polyporales;Polyporales_fam_Incertae_sedis;Cyanosporus;unclassified	Cyanosporus	Saprotroph	|Wood Saprotroph|	Probable
ASV2084	Fungi;Basidiomycota;Agaricomycetes;Trechisporales;Hydnodontaceae;Trechispora;Trechispora verruculosa	Trechispora	Saprotroph	|Wood Saprotroph|	Highly Probable
ASV2086	Fungi;Basidiomycota;Agaricomycetes;Trechisporales;Hydnodontaceae;Trechispora;Trechispora hymenocystis	Trechispora	Saprotroph	|Wood Saprotroph|	Highly Probable
ASV2181	Fungi;Basidiomycota;Agaricomycetes;Trechisporales;Hydnodontaceae;Trechispora;unclassified	Trechispora	Saprotroph	|Wood Saprotroph|	Highly Probable
ASV2359	Fungi;Ascomycota;Dothideomycetes;Pleosporales;Bambusicolaceae;Corylicola;Corylicola italica	Corylicola	Saprotroph	|Wood Saprotroph|	Probable
ASV2395	Fungi;Basidiomycota;Agaricomycetes;Boletales;Tapinellaceae;Tapinella;Tapinella panuoides	Tapinella	Saprotroph	|Wood Saprotroph|	Probable
ASV2582	Fungi;Basidiomycota;Agaricomycetes;Trechisporales;Hydnodontaceae;Trechispora;Trechispora farinacea	Trechispora	Saprotroph	|Wood Saprotroph|	Highly Probable
ASV2747	Fungi;Basidiomycota;Agaricomycetes;Polyporales;Dacryobolaceae;Postia;Postia floriformis	Postia	Saprotroph	|Wood Saprotroph|	Highly Probable
ASV2803	Fungi;Basidiomycota;Agaricomycetes;Trechisporales;Hydnodontaceae;Trechispora;Trechispora farinacea	Trechispora	Saprotroph	|Wood Saprotroph|	Highly Probable
ASV2885	Fungi;Ascomycota;Sordariomycetes;Diaporthomycetidae_ord_Incertae_sedis;Rhamphoriaceae;Xylolentia;Xylolentia brunneola	Xylolentia	Saprotroph	|Wood Saprotroph|	Probable
ASV2896	Fungi;Basidiomycota;Agaricomycetes;Polyporales;Polyporales_fam_Incertae_sedis;Cyanosporus;unclassified	Cyanosporus	Saprotroph	|Wood Saprotroph|	Probable
ASV2938	Fungi;Ascomycota;Sordariomycetes;Atractosporales;Atractosporaceae;Atractospora;unclassified	Atractospora	Saprotroph	|Wood Saprotroph|	Highly Probable
ASV2943	Fungi;Basidiomycota;Agaricomycetes;Trechisporales;Hydnodontaceae;Trechispora;Trechispora dimitica	Trechispora	Saprotroph	|Wood Saprotroph|	Highly Probable
ASV3057	Fungi;Basidiomycota;Agaricomycetes;Trechisporales;Hydnodontaceae;Trechispora;Trechispora dimitica	Trechispora	Saprotroph	|Wood Saprotroph|	Highly Probable
ASV3141	Fungi;Basidiomycota;Agaricomycetes;Trechisporales;Hydnodontaceae;Trechispora;unclassified	Trechispora	Saprotroph	|Wood Saprotroph|	Highly Probable
ASV3217	Fungi;Basidiomycota;Agaricomycetes;Trechisporales;Hydnodontaceae;Trechispora;Trechispora invisitata	Trechispora	Saprotroph	|Wood Saprotroph|	Highly Probable
ASV3409	Fungi;Basidiomycota;Agaricomycetes;Trechisporales;Hydnodontaceae;Trechispora;Trechispora nivea	Trechispora	Saprotroph	|Wood Saprotroph|	Highly Probable
ASV3583	Fungi;Basidiomycota;Agaricomycetes;Trechisporales;Hydnodontaceae;Trechispora;Trechispora farinacea	Trechispora	Saprotroph	|Wood Saprotroph|	Highly Probable
ASV3611	Fungi;Basidiomycota;Agaricomycetes;Trechisporales;Hydnodontaceae;Trechispora;Trechispora stevensonii	Trechispora	Saprotroph	|Wood Saprotroph|	Highly Probable
ASV3685	Fungi;Basidiomycota;Agaricomycetes;Trechisporales;Hydnodontaceae;Trechispora;Trechispora clancularis	Trechispora	Saprotroph	|Wood Saprotroph|	Highly Probable
ASV3687	Fungi;Ascomycota;Dothideomycetes;Pleosporales;Parapyrenochaetaceae;Parapyrenochaeta;unclassified	Parapyrenochaeta	Saprotroph	|Wood Saprotroph|	Probable
ASV3743	Fungi;Basidiomycota;Agaricomycetes;Trechisporales;Hydnodontaceae;Trechispora;Trechispora dimitica	Trechispora	Saprotroph	|Wood Saprotroph|	Highly Probable
ASV3793	Fungi;Basidiomycota;Agaricomycetes;Trechisporales;Hydnodontaceae;Trechispora;Trechispora dimitica	Trechispora	Saprotroph	|Wood Saprotroph|	Highly Probable
ASV3814	Fungi;Basidiomycota;Agaricomycetes;Trechisporales;Hydnodontaceae;Trechispora;Trechispora farinacea	Trechispora	Saprotroph	|Wood Saprotroph|	Highly Probable
ASV3838	Fungi;Basidiomycota;Agaricomycetes;Trechisporales;Hydnodontaceae;Trechispora;Trechispora nivea	Trechispora	Saprotroph	|Wood Saprotroph|	Highly Probable
ASV3846	Fungi;Ascomycota;Sordariomycetes;Diaporthomycetidae_ord_Incertae_sedis;Thyridiaceae;Thyridium;Thyridium oculorum	Thyridium	Saprotroph	|Wood Saprotroph|	Probable
ASV3901	Fungi;Ascomycota;Sordariomycetes;Diaporthomycetidae_ord_Incertae_sedis;Thyridiaceae;Thyridium;Thyridium curvatum	Thyridium	Saprotroph	|Wood Saprotroph|	Probable
ASV3907	Fungi;Basidiomycota;Agaricomycetes;Trechisporales;Hydnodontaceae;Trechispora;Trechispora stevensonii	Trechispora	Saprotroph	|Wood Saprotroph|	Highly Probable
ASV3997	Fungi;Basidiomycota;Agaricomycetes;Trechisporales;Hydnodontaceae;Trechispora;Trechispora invisitata	Trechispora	Saprotroph	|Wood Saprotroph|	Highly Probable
ASV4036	Fungi;Ascomycota;Sordariomycetes;Diaporthomycetidae_ord_Incertae_sedis;Thyridiaceae;Thyridium;Thyridium oculorum	Thyridium	Saprotroph	|Wood Saprotroph|	Probable
ASV4475	Fungi;Basidiomycota;Agaricomycetes;Trechisporales;Hydnodontaceae;Trechispora;Trechispora stevensonii	Trechispora	Saprotroph	|Wood Saprotroph|	Highly Probable
ASV4506	Fungi;Basidiomycota;Agaricomycetes;Trechisporales;Hydnodontaceae;Trechispora;Trechispora farinacea	Trechispora	Saprotroph	|Wood Saprotroph|	Highly Probable
ASV4716	Fungi;Basidiomycota;Agaricomycetes;Trechisporales;Hydnodontaceae;Trechispora;Trechispora invisitata	Trechispora	Saprotroph	|Wood Saprotroph|	Highly Probable
ASV4747	Fungi;Ascomycota;Dothideomycetes;Pleosporales;Roussoellaceae;Neoroussoella;unclassified	Neoroussoella	Saprotroph	|Wood Saprotroph|	Probable
ASV4763	Fungi;Ascomycota;Sordariomycetes;Atractosporales;Atractosporaceae;Atractospora;unclassified	Atractospora	Saprotroph	|Wood Saprotroph|	Highly Probable
ASV4790	Fungi;Basidiomycota;Agaricomycetes;Trechisporales;Hydnodontaceae;Trechispora;Trechispora nivea	Trechispora	Saprotroph	|Wood Saprotroph|	Highly Probable
ASV4849	Fungi;Basidiomycota;Agaricomycetes;Polyporales;Incrustoporiaceae;Skeletocutis;unclassified	Skeletocutis	Saprotroph	|Wood Saprotroph|	Highly Probable
ASV4900	Fungi;Basidiomycota;Agaricomycetes;Polyporales;Polyporales_fam_Incertae_sedis;Fibroporia;Fibroporia albicans	Fibroporia	Saprotroph	|Wood Saprotroph|	Probable
ASV4922	Fungi;Ascomycota;Sordariomycetes;Diaporthomycetidae_ord_Incertae_sedis;Thyridiaceae;Thyridium;Thyridium cornearis	Thyridium	Saprotroph	|Wood Saprotroph|	Probable
ASV5010	Fungi;Basidiomycota;Agaricomycetes;Trechisporales;Hydnodontaceae;Trechispora;Trechispora caucasica	Trechispora	Saprotroph	|Wood Saprotroph|	Highly Probable
ASV5079	Fungi;Basidiomycota;Agaricomycetes;Trechisporales;Hydnodontaceae;Trechispora;Trechispora invisitata	Trechispora	Saprotroph	|Wood Saprotroph|	Highly Probable
ASV5111	Fungi;Basidiomycota;Agaricomycetes;Trechisporales;Hydnodontaceae;Trechispora;Trechispora stevensonii	Trechispora	Saprotroph	|Wood Saprotroph|	Highly Probable
ASV5194	Fungi;Ascomycota;Dothideomycetes;Pleosporales;Roussoellaceae;Neoroussoella;unclassified	Neoroussoella	Saprotroph	|Wood Saprotroph|	Probable
ASV5237	Fungi;Basidiomycota;Agaricomycetes;Trechisporales;Hydnodontaceae;Trechispora;Trechispora clancularis	Trechispora	Saprotroph	|Wood Saprotroph|	Highly Probable
ASV5385	Fungi;Basidiomycota;Agaricomycetes;Polyporales;Dacryobolaceae;Postia;Postia ceriflua	Postia	Saprotroph	|Wood Saprotroph|	Highly Probable
ASV5419	Fungi;Basidiomycota;Agaricomycetes;Trechisporales;Hydnodontaceae;Trechispora;Trechispora farinacea	Trechispora	Saprotroph	|Wood Saprotroph|	Highly Probable
ASV5571	Fungi;Basidiomycota;Agaricomycetes;Trechisporales;Hydnodontaceae;Trechispora;Trechispora nivea	Trechispora	Saprotroph	|Wood Saprotroph|	Highly Probable
ASV5819	Fungi;Basidiomycota;Agaricomycetes;Polyporales;Dacryobolaceae;Postia;Postia balsamea	Postia	Saprotroph	|Wood Saprotroph|	Highly Probable
ASV5838	Fungi;Basidiomycota;Agaricomycetes;Trechisporales;Hydnodontaceae;Trechispora;Trechispora clancularis	Trechispora	Saprotroph	|Wood Saprotroph|	Highly Probable
ASV6128	Fungi;Basidiomycota;Agaricomycetes;Trechisporales;Hydnodontaceae;Trechispora;Trechispora stevensonii	Trechispora	Saprotroph	|Wood Saprotroph|	Highly Probable
ASV6212	Fungi;Ascomycota;Dothideomycetes;Dothideomycetes_ord_Incertae_sedis;Dothideomycetes_fam_Incertae_sedis;Oncopodiella;Oncopodiella trigonella	Oncopodiella	Saprotroph	|Wood Saprotroph|	Probable
ASV6369	Fungi;Basidiomycota;Agaricomycetes;Boletales;Boletales_fam_Incertae_sedis;Hydnomerulius;Hydnomerulius pinastri	Hydnomerulius	Saprotroph	|Wood Saprotroph|	Probable
ASV6519	Fungi;Basidiomycota;Agaricomycetes;Trechisporales;Hydnodontaceae;Trechispora;Trechispora farinacea	Trechispora	Saprotroph	|Wood Saprotroph|	Highly Probable
ASV6540	Fungi;Ascomycota;Sordariomycetes;Xylariales;Hypoxylaceae;Jackrogersella;Jackrogersella minutella	Jackrogersella	Saprotroph	|Wood Saprotroph|	Probable
ASV6586	Fungi;Ascomycota;Sordariomycetes;Diaporthomycetidae_ord_Incertae_sedis;Rhamphoriaceae;Xylolentia;Xylolentia brunneola	Xylolentia	Saprotroph	|Wood Saprotroph|	Probable
ASV6618	Fungi;Basidiomycota;Agaricomycetes;Polyporales;Polyporales_fam_Incertae_sedis;Cyanosporus;unclassified	Cyanosporus	Saprotroph	|Wood Saprotroph|	Probable
ASV6858	Fungi;Basidiomycota;Agaricomycetes;Trechisporales;Hydnodontaceae;Trechispora;Trechispora verruculosa	Trechispora	Saprotroph	|Wood Saprotroph|	Highly Probable
ASV6915	Fungi;Basidiomycota;Tremellomycetes;Trichosporonales;Trichosporonaceae;Vanrija;Vanrija humicola	Vanrija	Saprotroph	|Wood Saprotroph|	Probable
ASV6946	Fungi;Ascomycota;Dothideomycetes;Pleosporales;Lophiotremataceae;Atrocalyx;unclassified	Atrocalyx	Saprotroph	|Wood Saprotroph|	Probable
ASV6951	Fungi;Basidiomycota;Agaricomycetes;Trechisporales;Hydnodontaceae;Trechispora;Trechispora farinacea	Trechispora	Saprotroph	|Wood Saprotroph|	Highly Probable
ASV7106	Fungi;Basidiomycota;Agaricomycetes;Boletales;Tapinellaceae;Tapinella;Tapinella atrotomentosa	Tapinella	Saprotroph	|Wood Saprotroph|	Probable
ASV7124	Fungi;Basidiomycota;Agaricomycetes;Boletales;Tapinellaceae;Tapinella;Tapinella panuoides	Tapinella	Saprotroph	|Wood Saprotroph|	Probable
ASV7162	Fungi;Basidiomycota;Agaricomycetes;Trechisporales;Hydnodontaceae;Trechispora;Trechispora invisitata	Trechispora	Saprotroph	|Wood Saprotroph|	Highly Probable
ASV7183	Fungi;Ascomycota;Dothideomycetes;Pleosporales;Bambusicolaceae;Corylicola;Corylicola italica	Corylicola	Saprotroph	|Wood Saprotroph|	Probable
ASV7235	Fungi;Basidiomycota;Agaricomycetes;Trechisporales;Hydnodontaceae;Trechispora;Trechispora nivea	Trechispora	Saprotroph	|Wood Saprotroph|	Highly Probable
ASV7336	Fungi;Ascomycota;Dothideomycetes;Pleosporales;Lophiotremataceae;Atrocalyx;unclassified	Atrocalyx	Saprotroph	|Wood Saprotroph|	Probable
ASV7367	Fungi;Basidiomycota;Agaricomycetes;Polyporales;Dacryobolaceae;Postia;Postia floriformis	Postia	Saprotroph	|Wood Saprotroph|	Highly Probable
ASV7390	Fungi;Basidiomycota;Agaricomycetes;Trechisporales;Hydnodontaceae;Trechispora;Trechispora farinacea	Trechispora	Saprotroph	|Wood Saprotroph|	Highly Probable
ASV7403	Fungi;Basidiomycota;Agaricomycetes;Trechisporales;Hydnodontaceae;Trechispora;Trechispora mollusca	Trechispora	Saprotroph	|Wood Saprotroph|	Highly Probable
ASV7710	Fungi;Basidiomycota;Agaricomycetes;Trechisporales;Hydnodontaceae;Trechispora;Trechispora stevensonii	Trechispora	Saprotroph	|Wood Saprotroph|	Highly Probable
ASV7728	Fungi;Basidiomycota;Agaricomycetes;Trechisporales;Hydnodontaceae;Trechispora;Trechispora stellulata	Trechispora	Saprotroph	|Wood Saprotroph|	Highly Probable
ASV7751	Fungi;Basidiomycota;Agaricomycetes;Boletales;Tapinellaceae;Tapinella;Tapinella atrotomentosa	Tapinella	Saprotroph	|Wood Saprotroph|	Probable
ASV7906	Fungi;Basidiomycota;Agaricomycetes;Trechisporales;Hydnodontaceae;Trechispora;Trechispora nivea	Trechispora	Saprotroph	|Wood Saprotroph|	Highly Probable
ASV8054	Fungi;Basidiomycota;Agaricomycetes;Trechisporales;Hydnodontaceae;Trechispora;Trechispora nivea	Trechispora	Saprotroph	|Wood Saprotroph|	Highly Probable
ASV8067	Fungi;Basidiomycota;Agaricomycetes;Boletales;Tapinellaceae;Tapinella;Tapinella atrotomentosa	Tapinella	Saprotroph	|Wood Saprotroph|	Probable
ASV8086	Fungi;Basidiomycota;Agaricomycetes;Trechisporales;Hydnodontaceae;Trechispora;Trechispora hymenocystis	Trechispora	Saprotroph	|Wood Saprotroph|	Highly Probable
ASV8092	Fungi;Basidiomycota;Agaricomycetes;Trechisporales;Hydnodontaceae;Trechispora;Trechispora dimitica	Trechispora	Saprotroph	|Wood Saprotroph|	Highly Probable
ASV8115	Fungi;Basidiomycota;Agaricomycetes;Polyporales;Dacryobolaceae;Postia;Postia floriformis	Postia	Saprotroph	|Wood Saprotroph|	Highly Probable
ASV8167	Fungi;Ascomycota;Dothideomycetes;Pleosporales;Parapyrenochaetaceae;Parapyrenochaeta;unclassified	Parapyrenochaeta	Saprotroph	|Wood Saprotroph|	Probable
ASV8279	Fungi;Basidiomycota;Agaricomycetes;Trechisporales;Hydnodontaceae;Trechispora;Trechispora invisitata	Trechispora	Saprotroph	|Wood Saprotroph|	Highly Probable
ASV8312	Fungi;Ascomycota;Dothideomycetes;Pleosporales;Morosphaeriaceae;Clypeoloculus;unclassified	Clypeoloculus	Saprotroph	|Wood Saprotroph|	Probable
ASV8456	Fungi;Ascomycota;Dothideomycetes;Pleosporales;Parapyrenochaetaceae;Parapyrenochaeta;unclassified	Parapyrenochaeta	Saprotroph	|Wood Saprotroph|	Probable
ASV8512	Fungi;Basidiomycota;Agaricomycetes;Trechisporales;Hydnodontaceae;Trechispora;Trechispora farinacea	Trechispora	Saprotroph	|Wood Saprotroph|	Highly Probable
ASV8597	Fungi;Basidiomycota;Agaricomycetes;Boletales;Tapinellaceae;Tapinella;Tapinella atrotomentosa	Tapinella	Saprotroph	|Wood Saprotroph|	Probable
ASV8600	Fungi;Basidiomycota;Agaricomycetes;Trechisporales;Hydnodontaceae;Trechispora;Trechispora stellulata	Trechispora	Saprotroph	|Wood Saprotroph|	Highly Probable
ASV8663	Fungi;Basidiomycota;Agaricomycetes;Boletales;Tapinellaceae;Tapinella;Tapinella atrotomentosa	Tapinella	Saprotroph	|Wood Saprotroph|	Probable
ASV8686	Fungi;Basidiomycota;Agaricomycetes;Boletales;Tapinellaceae;Tapinella;Tapinella panuoides	Tapinella	Saprotroph	|Wood Saprotroph|	Probable
ASV8812	Fungi;Ascomycota;Sordariomycetes;Xylariales;Hypoxylaceae;Jackrogersella;Jackrogersella minutella	Jackrogersella	Saprotroph	|Wood Saprotroph|	Probable
ASV8836	Fungi;Basidiomycota;Agaricomycetes;Polyporales;Incrustoporiaceae;Skeletocutis;unclassified	Skeletocutis	Saprotroph	|Wood Saprotroph|	Highly Probable
ASV7619	Fungi;Monoblepharomycota;Monoblepharidomycetes;Monoblepharidales;Oedogoniomycetaceae;Oedogoniomyces;unclassified	Oedogoniomyces	Saprotroph	Algal Saprotroph-|Plant Saprotroph|	Probable
ASV3517	Fungi;Ascomycota;Sordariomycetes;Sordariales;Neoschizotheciaceae;Cercophora;Cercophora mirabilis	Cercophora mirabilis	Saprotroph	Dung Saprotroph	Highly Probable
ASV4804	Fungi;Ascomycota;Sordariomycetes;Sordariales;Neoschizotheciaceae;Cercophora;Cercophora mirabilis	Cercophora mirabilis	Saprotroph	Dung Saprotroph	Highly Probable
ASV1772	Fungi;Ascomycota;Sordariomycetes;Sordariales;Podosporaceae;Triangularia;Triangularia longicaudata	Triangularia	Saprotroph	Dung Saprotroph-|Undefined Saprotroph|	Probable
ASV5877	Fungi;Ascomycota;Sordariomycetes;Sordariales;Podosporaceae;Triangularia;Triangularia longicaudata	Triangularia	Saprotroph	Dung Saprotroph-|Undefined Saprotroph|	Probable
ASV6638	Fungi;Ascomycota;Sordariomycetes;Sordariales;Podosporaceae;Triangularia;Triangularia longicaudata	Triangularia	Saprotroph	Dung Saprotroph-|Undefined Saprotroph|	Probable
ASV8231	Fungi;Ascomycota;Sordariomycetes;Sordariales;Podosporaceae;Triangularia;Triangularia longicaudata	Triangularia	Saprotroph	Dung Saprotroph-|Undefined Saprotroph|	Probable
ASV466	Fungi;Ascomycota;Dothideomycetes;Pleosporales;Sporormiaceae;Westerdykella;Westerdykella dispersa	Sporormiaceae	Saprotroph	Dung Saprotroph-Plant Saprotroph	Probable
ASV663	Fungi;Ascomycota;Sordariomycetes;Sordariales;Sordariaceae;Sordaria;Sordaria fimicola	Sordariaceae	Saprotroph	Dung Saprotroph-Plant Saprotroph	Probable
ASV1101	Fungi;Ascomycota;Sordariomycetes;Sordariales;Sordariaceae;unclassified;unclassified	Sordariaceae	Saprotroph	Dung Saprotroph-Plant Saprotroph	Probable
ASV1231	Fungi;Ascomycota;Sordariomycetes;Sordariales;Sordariaceae;unclassified;unclassified	Sordariaceae	Saprotroph	Dung Saprotroph-Plant Saprotroph	Probable
ASV1340	Fungi;Ascomycota;Sordariomycetes;Sordariales;Sordariaceae;Sordaria;Sordaria fimicola	Sordariaceae	Saprotroph	Dung Saprotroph-Plant Saprotroph	Probable
ASV1443	Fungi;Ascomycota;Dothideomycetes;Pleosporales;Sporormiaceae;Westerdykella;Westerdykella dispersa	Sporormiaceae	Saprotroph	Dung Saprotroph-Plant Saprotroph	Probable
ASV1572	Fungi;Ascomycota;Dothideomycetes;Pleosporales;Sporormiaceae;Preussia;unclassified	Sporormiaceae	Saprotroph	Dung Saprotroph-Plant Saprotroph	Probable
ASV1740	Fungi;Ascomycota;Sordariomycetes;Sordariales;Sordariaceae;unclassified;unclassified	Sordariaceae	Saprotroph	Dung Saprotroph-Plant Saprotroph	Probable
ASV2098	Fungi;Ascomycota;Dothideomycetes;Pleosporales;Sporormiaceae;Preussia;unclassified	Sporormiaceae	Saprotroph	Dung Saprotroph-Plant Saprotroph	Probable
ASV2278	Fungi;Ascomycota;Sordariomycetes;Sordariales;Sordariaceae;Sordaria;Sordaria fimicola	Sordariaceae	Saprotroph	Dung Saprotroph-Plant Saprotroph	Probable
ASV2433	Fungi;Ascomycota;Eurotiomycetes;Onygenales;Gymnoascaceae;Arachniotus;Arachniotus dankaliensis	Gymnoascaceae	Saprotroph	Dung Saprotroph-Plant Saprotroph	Probable
ASV2611	Fungi;Ascomycota;Sordariomycetes;Sordariales;Sordariaceae;unclassified;unclassified	Sordariaceae	Saprotroph	Dung Saprotroph-Plant Saprotroph	Probable
ASV2652	Fungi;Ascomycota;Sordariomycetes;Sordariales;Sordariaceae;unclassified;unclassified	Sordariaceae	Saprotroph	Dung Saprotroph-Plant Saprotroph	Probable
ASV2661	Fungi;Ascomycota;Sordariomycetes;Sordariales;Sordariaceae;Sordaria;Sordaria fimicola	Sordariaceae	Saprotroph	Dung Saprotroph-Plant Saprotroph	Probable
ASV2694	Fungi;Ascomycota;Eurotiomycetes;Onygenales;Gymnoascaceae;Arachniotus;Arachniotus dankaliensis	Gymnoascaceae	Saprotroph	Dung Saprotroph-Plant Saprotroph	Probable
ASV2819	Fungi;Ascomycota;Sordariomycetes;Sordariales;Sordariaceae;unclassified;unclassified	Sordariaceae	Saprotroph	Dung Saprotroph-Plant Saprotroph	Probable
ASV2881	Fungi;Ascomycota;Dothideomycetes;Pleosporales;Sporormiaceae;Westerdykella;unclassified	Sporormiaceae	Saprotroph	Dung Saprotroph-Plant Saprotroph	Probable
ASV3136	Fungi;Ascomycota;Dothideomycetes;Pleosporales;Sporormiaceae;Westerdykella;unclassified	Sporormiaceae	Saprotroph	Dung Saprotroph-Plant Saprotroph	Probable
ASV3223	Fungi;Ascomycota;Sordariomycetes;Sordariales;Sordariaceae;unclassified;unclassified	Sordariaceae	Saprotroph	Dung Saprotroph-Plant Saprotroph	Probable
ASV3395	Fungi;Ascomycota;Dothideomycetes;Pleosporales;Sporormiaceae;Preussia;unclassified	Sporormiaceae	Saprotroph	Dung Saprotroph-Plant Saprotroph	Probable
ASV3642	Fungi;Ascomycota;Eurotiomycetes;Onygenales;Gymnoascaceae;Gymnoascus;Gymnoascus reessii	Gymnoascaceae	Saprotroph	Dung Saprotroph-Plant Saprotroph	Probable
ASV3878	Fungi;Ascomycota;Sordariomycetes;Sordariales;Sordariaceae;unclassified;unclassified	Sordariaceae	Saprotroph	Dung Saprotroph-Plant Saprotroph	Probable
ASV3889	Fungi;Ascomycota;Dothideomycetes;Pleosporales;Sporormiaceae;Preussia;unclassified	Sporormiaceae	Saprotroph	Dung Saprotroph-Plant Saprotroph	Probable
ASV4189	Fungi;Ascomycota;Eurotiomycetes;Onygenales;Gymnoascaceae;Arachniotus;Arachniotus dankaliensis	Gymnoascaceae	Saprotroph	Dung Saprotroph-Plant Saprotroph	Probable
ASV4367	Fungi;Ascomycota;Dothideomycetes;Pleosporales;Sporormiaceae;Westerdykella;unclassified	Sporormiaceae	Saprotroph	Dung Saprotroph-Plant Saprotroph	Probable
ASV4412	Fungi;Ascomycota;Eurotiomycetes;Onygenales;Gymnoascaceae;Gymnoascus;Gymnoascus udagawae	Gymnoascaceae	Saprotroph	Dung Saprotroph-Plant Saprotroph	Probable
ASV4469	Fungi;Ascomycota;Dothideomycetes;Pleosporales;Sporormiaceae;Westerdykella;unclassified	Sporormiaceae	Saprotroph	Dung Saprotroph-Plant Saprotroph	Probable
ASV4681	Fungi;Ascomycota;Eurotiomycetes;Onygenales;Gymnoascaceae;Gymnoascus;Gymnoascus thermotolerans	Gymnoascaceae	Saprotroph	Dung Saprotroph-Plant Saprotroph	Probable
ASV4767	Fungi;Ascomycota;Eurotiomycetes;Onygenales;Gymnoascaceae;Gymnoascus;Gymnoascus reessii	Gymnoascaceae	Saprotroph	Dung Saprotroph-Plant Saprotroph	Probable
ASV5260	Fungi;Ascomycota;Sordariomycetes;Sordariales;Sordariaceae;Sordaria;unclassified	Sordariaceae	Saprotroph	Dung Saprotroph-Plant Saprotroph	Probable
ASV5423	Fungi;Ascomycota;Eurotiomycetes;Onygenales;Gymnoascaceae;Arachniotus;Arachniotus dankaliensis	Gymnoascaceae	Saprotroph	Dung Saprotroph-Plant Saprotroph	Probable
ASV5616	Fungi;Ascomycota;Sordariomycetes;Sordariales;Sordariaceae;unclassified;unclassified	Sordariaceae	Saprotroph	Dung Saprotroph-Plant Saprotroph	Probable
ASV5866	Fungi;Ascomycota;Eurotiomycetes;Onygenales;Gymnoascaceae;Gymnoascus;Gymnoascus thermotolerans	Gymnoascaceae	Saprotroph	Dung Saprotroph-Plant Saprotroph	Probable
ASV6057	Fungi;Ascomycota;Dothideomycetes;Pleosporales;Sporormiaceae;Preussia;unclassified	Sporormiaceae	Saprotroph	Dung Saprotroph-Plant Saprotroph	Probable
ASV6138	Fungi;Ascomycota;Eurotiomycetes;Onygenales;Gymnoascaceae;Gymnoascus;Gymnoascus thermotolerans	Gymnoascaceae	Saprotroph	Dung Saprotroph-Plant Saprotroph	Probable
ASV6238	Fungi;Ascomycota;Dothideomycetes;Pleosporales;Sporormiaceae;Preussia;unclassified	Sporormiaceae	Saprotroph	Dung Saprotroph-Plant Saprotroph	Probable
ASV6387	Fungi;Ascomycota;Eurotiomycetes;Onygenales;Gymnoascaceae;Gymnoascus;Gymnoascus reessii	Gymnoascaceae	Saprotroph	Dung Saprotroph-Plant Saprotroph	Probable
ASV6651	Fungi;Ascomycota;Dothideomycetes;Pleosporales;Sporormiaceae;Westerdykella;unclassified	Sporormiaceae	Saprotroph	Dung Saprotroph-Plant Saprotroph	Probable
ASV6694	Fungi;Ascomycota;Dothideomycetes;Pleosporales;Sporormiaceae;Preussia;unclassified	Sporormiaceae	Saprotroph	Dung Saprotroph-Plant Saprotroph	Probable
ASV6695	Fungi;Ascomycota;Dothideomycetes;Pleosporales;Sporormiaceae;Preussia;unclassified	Sporormiaceae	Saprotroph	Dung Saprotroph-Plant Saprotroph	Probable
ASV6721	Fungi;Ascomycota;Sordariomycetes;Sordariales;Sordariaceae;unclassified;unclassified	Sordariaceae	Saprotroph	Dung Saprotroph-Plant Saprotroph	Probable
ASV6952	Fungi;Ascomycota;Dothideomycetes;Pleosporales;Sporormiaceae;Westerdykella;Westerdykella multispora	Sporormiaceae	Saprotroph	Dung Saprotroph-Plant Saprotroph	Probable
ASV6967	Fungi;Ascomycota;Sordariomycetes;Sordariales;Sordariaceae;Sordaria;unclassified	Sordariaceae	Saprotroph	Dung Saprotroph-Plant Saprotroph	Probable
ASV6976	Fungi;Ascomycota;Dothideomycetes;Pleosporales;Sporormiaceae;Westerdykella;unclassified	Sporormiaceae	Saprotroph	Dung Saprotroph-Plant Saprotroph	Probable
ASV7675	Fungi;Ascomycota;Dothideomycetes;Pleosporales;Sporormiaceae;Preussia;Preussia africana	Sporormiaceae	Saprotroph	Dung Saprotroph-Plant Saprotroph	Probable
ASV8075	Fungi;Ascomycota;Eurotiomycetes;Onygenales;Gymnoascaceae;Gymnoascus;Gymnoascus thermotolerans	Gymnoascaceae	Saprotroph	Dung Saprotroph-Plant Saprotroph	Probable
ASV8424	Fungi;Ascomycota;Sordariomycetes;Sordariales;Sordariaceae;unclassified;unclassified	Sordariaceae	Saprotroph	Dung Saprotroph-Plant Saprotroph	Probable
ASV3024	Fungi;Ascomycota;Sordariomycetes;Phomatosporales;Phomatosporaceae;Phomatospora;Phomatospora biseriata	Phomatospora	Saprotroph	Dung Saprotroph-Plant Saprotroph-|Wood Saprotroph|	Highly Probable
ASV3445	Fungi;Ascomycota;Sordariomycetes;Phomatosporales;Phomatosporaceae;Phomatospora;Phomatospora biseriata	Phomatospora	Saprotroph	Dung Saprotroph-Plant Saprotroph-|Wood Saprotroph|	Highly Probable
ASV3668	Fungi;Ascomycota;Sordariomycetes;Phomatosporales;Phomatosporaceae;Phomatospora;Phomatospora biseriata	Phomatospora	Saprotroph	Dung Saprotroph-Plant Saprotroph-|Wood Saprotroph|	Highly Probable
ASV3915	Fungi;Ascomycota;Sordariomycetes;Phomatosporales;Phomatosporaceae;Phomatospora;Phomatospora biseriata	Phomatospora	Saprotroph	Dung Saprotroph-Plant Saprotroph-|Wood Saprotroph|	Highly Probable
ASV4484	Fungi;Ascomycota;Sordariomycetes;Phomatosporales;Phomatosporaceae;Phomatospora;Phomatospora biseriata	Phomatospora	Saprotroph	Dung Saprotroph-Plant Saprotroph-|Wood Saprotroph|	Highly Probable
ASV4505	Fungi;Ascomycota;Sordariomycetes;Phomatosporales;Phomatosporaceae;Phomatospora;Phomatospora biseriata	Phomatospora	Saprotroph	Dung Saprotroph-Plant Saprotroph-|Wood Saprotroph|	Highly Probable
ASV4563	Fungi;Ascomycota;Sordariomycetes;Phomatosporales;Phomatosporaceae;Phomatospora;Phomatospora biseriata	Phomatospora	Saprotroph	Dung Saprotroph-Plant Saprotroph-|Wood Saprotroph|	Highly Probable
ASV5277	Fungi;Ascomycota;Sordariomycetes;Phomatosporales;Phomatosporaceae;Phomatospora;Phomatospora biseriata	Phomatospora	Saprotroph	Dung Saprotroph-Plant Saprotroph-|Wood Saprotroph|	Highly Probable
ASV5374	Fungi;Ascomycota;Sordariomycetes;Phomatosporales;Phomatosporaceae;Phomatospora;Phomatospora biseriata	Phomatospora	Saprotroph	Dung Saprotroph-Plant Saprotroph-|Wood Saprotroph|	Highly Probable
ASV5464	Fungi;Ascomycota;Sordariomycetes;Phomatosporales;Phomatosporaceae;Phomatospora;Phomatospora biseriata	Phomatospora	Saprotroph	Dung Saprotroph-Plant Saprotroph-|Wood Saprotroph|	Highly Probable
ASV5652	Fungi;Ascomycota;Sordariomycetes;Phomatosporales;Phomatosporaceae;Phomatospora;Phomatospora biseriata	Phomatospora	Saprotroph	Dung Saprotroph-Plant Saprotroph-|Wood Saprotroph|	Highly Probable
ASV5844	Fungi;Ascomycota;Sordariomycetes;Phomatosporales;Phomatosporaceae;Phomatospora;Phomatospora biseriata	Phomatospora	Saprotroph	Dung Saprotroph-Plant Saprotroph-|Wood Saprotroph|	Highly Probable
ASV5908	Fungi;Ascomycota;Sordariomycetes;Phomatosporales;Phomatosporaceae;Phomatospora;Phomatospora biseriata	Phomatospora	Saprotroph	Dung Saprotroph-Plant Saprotroph-|Wood Saprotroph|	Highly Probable
ASV6156	Fungi;Ascomycota;Sordariomycetes;Phomatosporales;Phomatosporaceae;Phomatospora;Phomatospora biseriata	Phomatospora	Saprotroph	Dung Saprotroph-Plant Saprotroph-|Wood Saprotroph|	Highly Probable
ASV6468	Fungi;Ascomycota;Sordariomycetes;Phomatosporales;Phomatosporaceae;Phomatospora;Phomatospora biseriata	Phomatospora	Saprotroph	Dung Saprotroph-Plant Saprotroph-|Wood Saprotroph|	Highly Probable
ASV6503	Fungi;Ascomycota;Sordariomycetes;Phomatosporales;Phomatosporaceae;Phomatospora;unclassified	Phomatospora	Saprotroph	Dung Saprotroph-Plant Saprotroph-|Wood Saprotroph|	Highly Probable
ASV6600	Fungi;Ascomycota;Sordariomycetes;Phomatosporales;Phomatosporaceae;Phomatospora;Phomatospora biseriata	Phomatospora	Saprotroph	Dung Saprotroph-Plant Saprotroph-|Wood Saprotroph|	Highly Probable
ASV7268	Fungi;Ascomycota;Sordariomycetes;Phomatosporales;Phomatosporaceae;Phomatospora;Phomatospora biseriata	Phomatospora	Saprotroph	Dung Saprotroph-Plant Saprotroph-|Wood Saprotroph|	Highly Probable
ASV7590	Fungi;Ascomycota;Sordariomycetes;Phomatosporales;Phomatosporaceae;Phomatospora;Phomatospora biseriata	Phomatospora	Saprotroph	Dung Saprotroph-Plant Saprotroph-|Wood Saprotroph|	Highly Probable
ASV8687	Fungi;Basidiomycota;Agaricomycetes;Agaricales;Bolbitiaceae;Conocybe;unclassified	Bolbitiaceae	Saprotroph	Dung Saprotroph-Plant Saprotroph-Soil Saprotroph	Probable
ASV407	Fungi;Basidiomycota;Agaricomycetes;Agaricales;Psathyrellaceae;Coprinellus;unclassified	Psathyrellaceae	Saprotroph	Dung Saprotroph-Plant Saprotroph-Wood Saprotroph	Probable
ASV419	Fungi;Basidiomycota;Agaricomycetes;Agaricales;Psathyrellaceae;Coprinellus;unclassified	Psathyrellaceae	Saprotroph	Dung Saprotroph-Plant Saprotroph-Wood Saprotroph	Probable
ASV537	Fungi;Basidiomycota;Agaricomycetes;Agaricales;Psathyrellaceae;Coprinopsis;Coprinopsis semitalis	Psathyrellaceae	Saprotroph	Dung Saprotroph-Plant Saprotroph-Wood Saprotroph	Probable
ASV613	Fungi;Basidiomycota;Agaricomycetes;Agaricales;Psathyrellaceae;Psathyrella;unclassified	Psathyrellaceae	Saprotroph	Dung Saprotroph-Plant Saprotroph-Wood Saprotroph	Probable
ASV801	Fungi;Basidiomycota;Agaricomycetes;Agaricales;Psathyrellaceae;Coprinopsis;Coprinopsis semitalis	Psathyrellaceae	Saprotroph	Dung Saprotroph-Plant Saprotroph-Wood Saprotroph	Probable
ASV878	Fungi;Basidiomycota;Agaricomycetes;Agaricales;Psathyrellaceae;Coprinopsis;Coprinopsis semitalis	Psathyrellaceae	Saprotroph	Dung Saprotroph-Plant Saprotroph-Wood Saprotroph	Probable
ASV915	Fungi;Basidiomycota;Agaricomycetes;Agaricales;Psathyrellaceae;Coprinopsis;Coprinopsis semitalis	Psathyrellaceae	Saprotroph	Dung Saprotroph-Plant Saprotroph-Wood Saprotroph	Probable
ASV970	Fungi;Basidiomycota;Agaricomycetes;Agaricales;Psathyrellaceae;Coprinopsis;Coprinopsis semitalis	Psathyrellaceae	Saprotroph	Dung Saprotroph-Plant Saprotroph-Wood Saprotroph	Probable
ASV1141	Fungi;Basidiomycota;Agaricomycetes;Agaricales;Psathyrellaceae;Coprinellus;unclassified	Psathyrellaceae	Saprotroph	Dung Saprotroph-Plant Saprotroph-Wood Saprotroph	Probable
ASV1152	Fungi;Basidiomycota;Agaricomycetes;Agaricales;Psathyrellaceae;Coprinopsis;Coprinopsis semitalis	Psathyrellaceae	Saprotroph	Dung Saprotroph-Plant Saprotroph-Wood Saprotroph	Probable
ASV1194	Fungi;Basidiomycota;Agaricomycetes;Agaricales;Psathyrellaceae;Coprinellus;unclassified	Psathyrellaceae	Saprotroph	Dung Saprotroph-Plant Saprotroph-Wood Saprotroph	Probable
ASV1280	Fungi;Basidiomycota;Agaricomycetes;Agaricales;Psathyrellaceae;Coprinopsis;Coprinopsis semitalis	Psathyrellaceae	Saprotroph	Dung Saprotroph-Plant Saprotroph-Wood Saprotroph	Probable
ASV1391	Fungi;Basidiomycota;Agaricomycetes;Agaricales;Psathyrellaceae;Coprinellus;unclassified	Psathyrellaceae	Saprotroph	Dung Saprotroph-Plant Saprotroph-Wood Saprotroph	Probable
ASV1417	Fungi;Basidiomycota;Agaricomycetes;Agaricales;Psathyrellaceae;Coprinellus;unclassified	Psathyrellaceae	Saprotroph	Dung Saprotroph-Plant Saprotroph-Wood Saprotroph	Probable
ASV1418	Fungi;Basidiomycota;Agaricomycetes;Agaricales;Psathyrellaceae;Coprinopsis;Coprinopsis semitalis	Psathyrellaceae	Saprotroph	Dung Saprotroph-Plant Saprotroph-Wood Saprotroph	Probable
ASV2180	Fungi;Basidiomycota;Agaricomycetes;Agaricales;Psathyrellaceae;unclassified;unclassified	Psathyrellaceae	Saprotroph	Dung Saprotroph-Plant Saprotroph-Wood Saprotroph	Probable
ASV2193	Fungi;Basidiomycota;Agaricomycetes;Agaricales;Psathyrellaceae;Coprinellus;unclassified	Psathyrellaceae	Saprotroph	Dung Saprotroph-Plant Saprotroph-Wood Saprotroph	Probable
ASV2376	Fungi;Basidiomycota;Agaricomycetes;Agaricales;Psathyrellaceae;Coprinopsis;Coprinopsis semitalis	Psathyrellaceae	Saprotroph	Dung Saprotroph-Plant Saprotroph-Wood Saprotroph	Probable
ASV2407	Fungi;Basidiomycota;Agaricomycetes;Agaricales;Psathyrellaceae;Coprinellus;unclassified	Psathyrellaceae	Saprotroph	Dung Saprotroph-Plant Saprotroph-Wood Saprotroph	Probable
ASV2425	Fungi;Basidiomycota;Agaricomycetes;Agaricales;Psathyrellaceae;Coprinopsis;Coprinopsis semitalis	Psathyrellaceae	Saprotroph	Dung Saprotroph-Plant Saprotroph-Wood Saprotroph	Probable
ASV2444	Fungi;Basidiomycota;Agaricomycetes;Agaricales;Psathyrellaceae;unclassified;unclassified	Psathyrellaceae	Saprotroph	Dung Saprotroph-Plant Saprotroph-Wood Saprotroph	Probable
ASV2510	Fungi;Basidiomycota;Agaricomycetes;Agaricales;Psathyrellaceae;Coprinellus;unclassified	Psathyrellaceae	Saprotroph	Dung Saprotroph-Plant Saprotroph-Wood Saprotroph	Probable
ASV2602	Fungi;Basidiomycota;Agaricomycetes;Agaricales;Psathyrellaceae;Coprinellus;unclassified	Psathyrellaceae	Saprotroph	Dung Saprotroph-Plant Saprotroph-Wood Saprotroph	Probable
ASV2621	Fungi;Basidiomycota;Agaricomycetes;Agaricales;Psathyrellaceae;Psathyrella;unclassified	Psathyrellaceae	Saprotroph	Dung Saprotroph-Plant Saprotroph-Wood Saprotroph	Probable
ASV2659	Fungi;Basidiomycota;Agaricomycetes;Agaricales;Psathyrellaceae;Coprinopsis;Coprinopsis semitalis	Psathyrellaceae	Saprotroph	Dung Saprotroph-Plant Saprotroph-Wood Saprotroph	Probable
ASV2701	Fungi;Basidiomycota;Agaricomycetes;Agaricales;Psathyrellaceae;unclassified;unclassified	Psathyrellaceae	Saprotroph	Dung Saprotroph-Plant Saprotroph-Wood Saprotroph	Probable
ASV2734	Fungi;Basidiomycota;Agaricomycetes;Agaricales;Psathyrellaceae;unclassified;unclassified	Psathyrellaceae	Saprotroph	Dung Saprotroph-Plant Saprotroph-Wood Saprotroph	Probable
ASV2817	Fungi;Basidiomycota;Agaricomycetes;Agaricales;Psathyrellaceae;Psathyrella;unclassified	Psathyrellaceae	Saprotroph	Dung Saprotroph-Plant Saprotroph-Wood Saprotroph	Probable
ASV3109	Fungi;Basidiomycota;Agaricomycetes;Agaricales;Psathyrellaceae;Coprinellus;unclassified	Psathyrellaceae	Saprotroph	Dung Saprotroph-Plant Saprotroph-Wood Saprotroph	Probable
ASV3565	Fungi;Basidiomycota;Agaricomycetes;Agaricales;Psathyrellaceae;Coprinellus;unclassified	Psathyrellaceae	Saprotroph	Dung Saprotroph-Plant Saprotroph-Wood Saprotroph	Probable
ASV3569	Fungi;Basidiomycota;Agaricomycetes;Agaricales;Psathyrellaceae;Coprinopsis;Coprinopsis calospora	Psathyrellaceae	Saprotroph	Dung Saprotroph-Plant Saprotroph-Wood Saprotroph	Probable
ASV3631	Fungi;Basidiomycota;Agaricomycetes;Agaricales;Psathyrellaceae;Coprinellus;unclassified	Psathyrellaceae	Saprotroph	Dung Saprotroph-Plant Saprotroph-Wood Saprotroph	Probable
ASV3704	Fungi;Basidiomycota;Agaricomycetes;Agaricales;Psathyrellaceae;Coprinellus;unclassified	Psathyrellaceae	Saprotroph	Dung Saprotroph-Plant Saprotroph-Wood Saprotroph	Probable
ASV3778	Fungi;Basidiomycota;Agaricomycetes;Agaricales;Psathyrellaceae;Coprinopsis;Coprinopsis semitalis	Psathyrellaceae	Saprotroph	Dung Saprotroph-Plant Saprotroph-Wood Saprotroph	Probable
ASV3888	Fungi;Basidiomycota;Agaricomycetes;Agaricales;Psathyrellaceae;Coprinopsis;Coprinopsis semitalis	Psathyrellaceae	Saprotroph	Dung Saprotroph-Plant Saprotroph-Wood Saprotroph	Probable
ASV4003	Fungi;Basidiomycota;Agaricomycetes;Agaricales;Psathyrellaceae;Psathyrella;unclassified	Psathyrellaceae	Saprotroph	Dung Saprotroph-Plant Saprotroph-Wood Saprotroph	Probable
ASV4063	Fungi;Basidiomycota;Agaricomycetes;Agaricales;Psathyrellaceae;Coprinellus;Coprinellus disseminatus	Psathyrellaceae	Saprotroph	Dung Saprotroph-Plant Saprotroph-Wood Saprotroph	Probable
ASV4277	Fungi;Basidiomycota;Agaricomycetes;Agaricales;Psathyrellaceae;unclassified;unclassified	Psathyrellaceae	Saprotroph	Dung Saprotroph-Plant Saprotroph-Wood Saprotroph	Probable
ASV4289	Fungi;Basidiomycota;Agaricomycetes;Agaricales;Psathyrellaceae;Coprinopsis;Coprinopsis calospora	Psathyrellaceae	Saprotroph	Dung Saprotroph-Plant Saprotroph-Wood Saprotroph	Probable
ASV4390	Fungi;Basidiomycota;Agaricomycetes;Agaricales;Psathyrellaceae;Coprinellus;Coprinellus disseminatus	Psathyrellaceae	Saprotroph	Dung Saprotroph-Plant Saprotroph-Wood Saprotroph	Probable
ASV4393	Fungi;Basidiomycota;Agaricomycetes;Agaricales;Psathyrellaceae;Coprinopsis;Coprinopsis semitalis	Psathyrellaceae	Saprotroph	Dung Saprotroph-Plant Saprotroph-Wood Saprotroph	Probable
ASV4634	Fungi;Basidiomycota;Agaricomycetes;Agaricales;Psathyrellaceae;Parasola;unclassified	Psathyrellaceae	Saprotroph	Dung Saprotroph-Plant Saprotroph-Wood Saprotroph	Probable
ASV4636	Fungi;Basidiomycota;Agaricomycetes;Agaricales;Psathyrellaceae;Parasola;unclassified	Psathyrellaceae	Saprotroph	Dung Saprotroph-Plant Saprotroph-Wood Saprotroph	Probable
ASV4646	Fungi;Basidiomycota;Agaricomycetes;Agaricales;Psathyrellaceae;Coprinopsis;Coprinopsis semitalis	Psathyrellaceae	Saprotroph	Dung Saprotroph-Plant Saprotroph-Wood Saprotroph	Probable
ASV4717	Fungi;Basidiomycota;Agaricomycetes;Agaricales;Psathyrellaceae;Coprinopsis;Coprinopsis semitalis	Psathyrellaceae	Saprotroph	Dung Saprotroph-Plant Saprotroph-Wood Saprotroph	Probable
ASV4813	Fungi;Basidiomycota;Agaricomycetes;Agaricales;Psathyrellaceae;Psathyrella;unclassified	Psathyrellaceae	Saprotroph	Dung Saprotroph-Plant Saprotroph-Wood Saprotroph	Probable
ASV4921	Fungi;Basidiomycota;Agaricomycetes;Agaricales;Psathyrellaceae;unclassified;unclassified	Psathyrellaceae	Saprotroph	Dung Saprotroph-Plant Saprotroph-Wood Saprotroph	Probable
ASV5051	Fungi;Basidiomycota;Agaricomycetes;Agaricales;Psathyrellaceae;Psathyrella;unclassified	Psathyrellaceae	Saprotroph	Dung Saprotroph-Plant Saprotroph-Wood Saprotroph	Probable
ASV5223	Fungi;Basidiomycota;Agaricomycetes;Agaricales;Psathyrellaceae;Coprinellus;Coprinellus disseminatus	Psathyrellaceae	Saprotroph	Dung Saprotroph-Plant Saprotroph-Wood Saprotroph	Probable
ASV5401	Fungi;Basidiomycota;Agaricomycetes;Agaricales;Psathyrellaceae;unclassified;unclassified	Psathyrellaceae	Saprotroph	Dung Saprotroph-Plant Saprotroph-Wood Saprotroph	Probable
ASV5569	Fungi;Basidiomycota;Agaricomycetes;Agaricales;Psathyrellaceae;Coprinopsis;Coprinopsis semitalis	Psathyrellaceae	Saprotroph	Dung Saprotroph-Plant Saprotroph-Wood Saprotroph	Probable
ASV5738	Fungi;Basidiomycota;Agaricomycetes;Agaricales;Psathyrellaceae;Psathyrella;unclassified	Psathyrellaceae	Saprotroph	Dung Saprotroph-Plant Saprotroph-Wood Saprotroph	Probable
ASV5757	Fungi;Basidiomycota;Agaricomycetes;Agaricales;Psathyrellaceae;Coprinopsis;Coprinopsis semitalis	Psathyrellaceae	Saprotroph	Dung Saprotroph-Plant Saprotroph-Wood Saprotroph	Probable
ASV5814	Fungi;Basidiomycota;Agaricomycetes;Agaricales;Psathyrellaceae;Coprinopsis;unclassified	Psathyrellaceae	Saprotroph	Dung Saprotroph-Plant Saprotroph-Wood Saprotroph	Probable
ASV6060	Fungi;Basidiomycota;Agaricomycetes;Agaricales;Psathyrellaceae;Coprinopsis;Coprinopsis calospora	Psathyrellaceae	Saprotroph	Dung Saprotroph-Plant Saprotroph-Wood Saprotroph	Probable
ASV6181	Fungi;Basidiomycota;Agaricomycetes;Agaricales;Psathyrellaceae;Psathyrella;unclassified	Psathyrellaceae	Saprotroph	Dung Saprotroph-Plant Saprotroph-Wood Saprotroph	Probable
ASV6200	Fungi;Basidiomycota;Agaricomycetes;Agaricales;Psathyrellaceae;Psathyrella;unclassified	Psathyrellaceae	Saprotroph	Dung Saprotroph-Plant Saprotroph-Wood Saprotroph	Probable
ASV6253	Fungi;Basidiomycota;Agaricomycetes;Agaricales;Psathyrellaceae;Psathyrella;unclassified	Psathyrellaceae	Saprotroph	Dung Saprotroph-Plant Saprotroph-Wood Saprotroph	Probable
ASV6257	Fungi;Basidiomycota;Agaricomycetes;Agaricales;Psathyrellaceae;Coprinopsis;Coprinopsis lagopus	Psathyrellaceae	Saprotroph	Dung Saprotroph-Plant Saprotroph-Wood Saprotroph	Probable
ASV6345	Fungi;Basidiomycota;Agaricomycetes;Agaricales;Psathyrellaceae;Coprinellus;unclassified	Psathyrellaceae	Saprotroph	Dung Saprotroph-Plant Saprotroph-Wood Saprotroph	Probable
ASV6370	Fungi;Basidiomycota;Agaricomycetes;Agaricales;Psathyrellaceae;Coprinellus;Coprinellus bisporus	Psathyrellaceae	Saprotroph	Dung Saprotroph-Plant Saprotroph-Wood Saprotroph	Probable
ASV6490	Fungi;Basidiomycota;Agaricomycetes;Agaricales;Psathyrellaceae;Psathyrella;unclassified	Psathyrellaceae	Saprotroph	Dung Saprotroph-Plant Saprotroph-Wood Saprotroph	Probable
ASV6527	Fungi;Basidiomycota;Agaricomycetes;Agaricales;Psathyrellaceae;Coprinellus;Coprinellus radians	Psathyrellaceae	Saprotroph	Dung Saprotroph-Plant Saprotroph-Wood Saprotroph	Probable
ASV6820	Fungi;Basidiomycota;Agaricomycetes;Agaricales;Psathyrellaceae;Coprinopsis;Coprinopsis semitalis	Psathyrellaceae	Saprotroph	Dung Saprotroph-Plant Saprotroph-Wood Saprotroph	Probable
ASV6860	Fungi;Basidiomycota;Agaricomycetes;Agaricales;Psathyrellaceae;Coprinopsis;Coprinopsis atramentaria	Psathyrellaceae	Saprotroph	Dung Saprotroph-Plant Saprotroph-Wood Saprotroph	Probable
ASV7027	Fungi;Basidiomycota;Agaricomycetes;Agaricales;Psathyrellaceae;Coprinopsis;unclassified	Psathyrellaceae	Saprotroph	Dung Saprotroph-Plant Saprotroph-Wood Saprotroph	Probable
ASV7126	Fungi;Basidiomycota;Agaricomycetes;Agaricales;Psathyrellaceae;unclassified;unclassified	Psathyrellaceae	Saprotroph	Dung Saprotroph-Plant Saprotroph-Wood Saprotroph	Probable
ASV7128	Fungi;Basidiomycota;Agaricomycetes;Agaricales;Psathyrellaceae;unclassified;unclassified	Psathyrellaceae	Saprotroph	Dung Saprotroph-Plant Saprotroph-Wood Saprotroph	Probable
ASV7146	Fungi;Basidiomycota;Agaricomycetes;Agaricales;Psathyrellaceae;Psathyrella;unclassified	Psathyrellaceae	Saprotroph	Dung Saprotroph-Plant Saprotroph-Wood Saprotroph	Probable
ASV7188	Fungi;Basidiomycota;Agaricomycetes;Agaricales;Psathyrellaceae;Psathyrella;unclassified	Psathyrellaceae	Saprotroph	Dung Saprotroph-Plant Saprotroph-Wood Saprotroph	Probable
ASV7328	Fungi;Basidiomycota;Agaricomycetes;Agaricales;Psathyrellaceae;Psathyrella;unclassified	Psathyrellaceae	Saprotroph	Dung Saprotroph-Plant Saprotroph-Wood Saprotroph	Probable
ASV7406	Fungi;Basidiomycota;Agaricomycetes;Agaricales;Psathyrellaceae;Psathyrella;Psathyrella panaeoloides	Psathyrellaceae	Saprotroph	Dung Saprotroph-Plant Saprotroph-Wood Saprotroph	Probable
ASV7541	Fungi;Basidiomycota;Agaricomycetes;Agaricales;Psathyrellaceae;unclassified;unclassified	Psathyrellaceae	Saprotroph	Dung Saprotroph-Plant Saprotroph-Wood Saprotroph	Probable
ASV7584	Fungi;Basidiomycota;Agaricomycetes;Agaricales;Psathyrellaceae;unclassified;unclassified	Psathyrellaceae	Saprotroph	Dung Saprotroph-Plant Saprotroph-Wood Saprotroph	Probable
ASV7614	Fungi;Basidiomycota;Agaricomycetes;Agaricales;Psathyrellaceae;Parasola;Parasola conopilea	Psathyrellaceae	Saprotroph	Dung Saprotroph-Plant Saprotroph-Wood Saprotroph	Probable
ASV7720	Fungi;Basidiomycota;Agaricomycetes;Agaricales;Psathyrellaceae;Coprinopsis;unclassified	Psathyrellaceae	Saprotroph	Dung Saprotroph-Plant Saprotroph-Wood Saprotroph	Probable
ASV7774	Fungi;Basidiomycota;Agaricomycetes;Agaricales;Psathyrellaceae;Coprinopsis;unclassified	Psathyrellaceae	Saprotroph	Dung Saprotroph-Plant Saprotroph-Wood Saprotroph	Probable
ASV8003	Fungi;Basidiomycota;Agaricomycetes;Agaricales;Psathyrellaceae;Coprinellus;unclassified	Psathyrellaceae	Saprotroph	Dung Saprotroph-Plant Saprotroph-Wood Saprotroph	Probable
ASV8035	Fungi;Basidiomycota;Agaricomycetes;Agaricales;Psathyrellaceae;Psathyrella;Psathyrella cotonea	Psathyrellaceae	Saprotroph	Dung Saprotroph-Plant Saprotroph-Wood Saprotroph	Probable
ASV8050	Fungi;Basidiomycota;Agaricomycetes;Agaricales;Psathyrellaceae;Psathyrella;unclassified	Psathyrellaceae	Saprotroph	Dung Saprotroph-Plant Saprotroph-Wood Saprotroph	Probable
ASV8131	Fungi;Basidiomycota;Agaricomycetes;Agaricales;Psathyrellaceae;Coprinopsis;unclassified	Psathyrellaceae	Saprotroph	Dung Saprotroph-Plant Saprotroph-Wood Saprotroph	Probable
ASV8289	Fungi;Basidiomycota;Agaricomycetes;Agaricales;Psathyrellaceae;Coprinopsis;Coprinopsis semitalis	Psathyrellaceae	Saprotroph	Dung Saprotroph-Plant Saprotroph-Wood Saprotroph	Probable
ASV8410	Fungi;Basidiomycota;Agaricomycetes;Agaricales;Psathyrellaceae;Coprinopsis;Coprinopsis calospora	Psathyrellaceae	Saprotroph	Dung Saprotroph-Plant Saprotroph-Wood Saprotroph	Probable
ASV8520	Fungi;Basidiomycota;Agaricomycetes;Agaricales;Psathyrellaceae;Coprinellus;Coprinellus disseminatus	Psathyrellaceae	Saprotroph	Dung Saprotroph-Plant Saprotroph-Wood Saprotroph	Probable
ASV8644	Fungi;Basidiomycota;Agaricomycetes;Agaricales;Psathyrellaceae;Psathyrella;unclassified	Psathyrellaceae	Saprotroph	Dung Saprotroph-Plant Saprotroph-Wood Saprotroph	Probable
ASV8970	Fungi;Basidiomycota;Agaricomycetes;Agaricales;Psathyrellaceae;Coprinopsis;Coprinopsis semitalis	Psathyrellaceae	Saprotroph	Dung Saprotroph-Plant Saprotroph-Wood Saprotroph	Probable
ASV277	Fungi;Ascomycota;Eurotiomycetes;Onygenales;Onygenaceae;Leucothecium;Leucothecium emdenii	Onygenaceae	Saprotroph	Dung Saprotroph-Soil Saprotroph	Probable
ASV453	Fungi;Ascomycota;Eurotiomycetes;Onygenales;Onygenaceae;Leucothecium;unclassified	Onygenaceae	Saprotroph	Dung Saprotroph-Soil Saprotroph	Probable
ASV486	Fungi;Ascomycota;Eurotiomycetes;Onygenales;Onygenaceae;Leucothecium;unclassified	Onygenaceae	Saprotroph	Dung Saprotroph-Soil Saprotroph	Probable
ASV494	Fungi;Ascomycota;Eurotiomycetes;Onygenales;Onygenaceae;Leucothecium;unclassified	Onygenaceae	Saprotroph	Dung Saprotroph-Soil Saprotroph	Probable
ASV508	Fungi;Ascomycota;Eurotiomycetes;Onygenales;Onygenaceae;Leucothecium;unclassified	Onygenaceae	Saprotroph	Dung Saprotroph-Soil Saprotroph	Probable
ASV528	Fungi;Ascomycota;Eurotiomycetes;Onygenales;Onygenaceae;Leucothecium;unclassified	Onygenaceae	Saprotroph	Dung Saprotroph-Soil Saprotroph	Probable
ASV542	Fungi;Ascomycota;Eurotiomycetes;Onygenales;Onygenaceae;Leucothecium;Leucothecium emdenii	Onygenaceae	Saprotroph	Dung Saprotroph-Soil Saprotroph	Probable
ASV618	Fungi;Ascomycota;Pezizomycetes;Pezizales;Ascodesmidaceae;Cephaliophora;unclassified	Ascodesmidaceae	Saprotroph	Dung Saprotroph-Soil Saprotroph	Probable
ASV676	Fungi;Ascomycota;Eurotiomycetes;Onygenales;Onygenaceae;Leucothecium;Leucothecium emdenii	Onygenaceae	Saprotroph	Dung Saprotroph-Soil Saprotroph	Probable
ASV693	Fungi;Ascomycota;Eurotiomycetes;Onygenales;Onygenaceae;Leucothecium;Leucothecium emdenii	Onygenaceae	Saprotroph	Dung Saprotroph-Soil Saprotroph	Probable
ASV741	Fungi;Ascomycota;Pezizomycetes;Pezizales;Ascodesmidaceae;Cephaliophora;unclassified	Ascodesmidaceae	Saprotroph	Dung Saprotroph-Soil Saprotroph	Probable
ASV777	Fungi;Ascomycota;Pezizomycetes;Pezizales;Ascodesmidaceae;Cephaliophora;unclassified	Ascodesmidaceae	Saprotroph	Dung Saprotroph-Soil Saprotroph	Probable
ASV783	Fungi;Ascomycota;Eurotiomycetes;Onygenales;Onygenaceae;Chrysosporium;Chrysosporium lobatum	Onygenaceae	Saprotroph	Dung Saprotroph-Soil Saprotroph	Probable
ASV811	Fungi;Ascomycota;Eurotiomycetes;Onygenales;Onygenaceae;Leucothecium;unclassified	Onygenaceae	Saprotroph	Dung Saprotroph-Soil Saprotroph	Probable
ASV826	Fungi;Ascomycota;Pezizomycetes;Pezizales;Ascodesmidaceae;Ascodesmidaceae_gen_Incertae_sedis;unclassified	Ascodesmidaceae	Saprotroph	Dung Saprotroph-Soil Saprotroph	Probable
ASV888	Fungi;Ascomycota;Eurotiomycetes;Onygenales;Onygenaceae;Leucothecium;Leucothecium emdenii	Onygenaceae	Saprotroph	Dung Saprotroph-Soil Saprotroph	Probable
ASV892	Fungi;Ascomycota;Eurotiomycetes;Onygenales;Onygenaceae;Leucothecium;Leucothecium emdenii	Onygenaceae	Saprotroph	Dung Saprotroph-Soil Saprotroph	Probable
ASV919	Fungi;Ascomycota;Eurotiomycetes;Onygenales;Onygenaceae;unclassified;unclassified	Onygenaceae	Saprotroph	Dung Saprotroph-Soil Saprotroph	Probable
ASV946	Fungi;Ascomycota;Eurotiomycetes;Onygenales;Onygenaceae;Leucothecium;Leucothecium emdenii	Onygenaceae	Saprotroph	Dung Saprotroph-Soil Saprotroph	Probable
ASV1028	Fungi;Ascomycota;Eurotiomycetes;Onygenales;Onygenaceae;Leucothecium;Leucothecium emdenii	Onygenaceae	Saprotroph	Dung Saprotroph-Soil Saprotroph	Probable
ASV1227	Fungi;Ascomycota;Pezizomycetes;Pezizales;Ascodesmidaceae;Cephaliophora;unclassified	Ascodesmidaceae	Saprotroph	Dung Saprotroph-Soil Saprotroph	Probable
ASV1241	Fungi;Ascomycota;Eurotiomycetes;Onygenales;Onygenaceae;Auxarthron;Auxarthron filamentosum	Onygenaceae	Saprotroph	Dung Saprotroph-Soil Saprotroph	Probable
ASV1245	Fungi;Ascomycota;Eurotiomycetes;Onygenales;Onygenaceae;Leucothecium;unclassified	Onygenaceae	Saprotroph	Dung Saprotroph-Soil Saprotroph	Probable
ASV1395	Fungi;Ascomycota;Eurotiomycetes;Onygenales;Onygenaceae;Leucothecium;Leucothecium emdenii	Onygenaceae	Saprotroph	Dung Saprotroph-Soil Saprotroph	Probable
ASV1583	Fungi;Ascomycota;Eurotiomycetes;Onygenales;Onygenaceae;Leucothecium;unclassified	Onygenaceae	Saprotroph	Dung Saprotroph-Soil Saprotroph	Probable
ASV1644	Fungi;Ascomycota;Eurotiomycetes;Onygenales;Onygenaceae;Chrysosporium;Chrysosporium undulatum	Onygenaceae	Saprotroph	Dung Saprotroph-Soil Saprotroph	Probable
ASV1661	Fungi;Ascomycota;Eurotiomycetes;Onygenales;Onygenaceae;Leucothecium;Leucothecium emdenii	Onygenaceae	Saprotroph	Dung Saprotroph-Soil Saprotroph	Probable
ASV1688	Fungi;Ascomycota;Eurotiomycetes;Onygenales;Onygenaceae;Chrysosporium;Chrysosporium lobatum	Onygenaceae	Saprotroph	Dung Saprotroph-Soil Saprotroph	Probable
ASV1719	Fungi;Ascomycota;Eurotiomycetes;Onygenales;Onygenaceae;Leucothecium;unclassified	Onygenaceae	Saprotroph	Dung Saprotroph-Soil Saprotroph	Probable
ASV1720	Fungi;Ascomycota;Pezizomycetes;Pezizales;Ascodesmidaceae;Cephaliophora;unclassified	Ascodesmidaceae	Saprotroph	Dung Saprotroph-Soil Saprotroph	Probable
ASV1795	Fungi;Ascomycota;Eurotiomycetes;Onygenales;Onygenaceae;Leucothecium;unclassified	Onygenaceae	Saprotroph	Dung Saprotroph-Soil Saprotroph	Probable
ASV1896	Fungi;Ascomycota;Eurotiomycetes;Onygenales;Onygenaceae;Leucothecium;unclassified	Onygenaceae	Saprotroph	Dung Saprotroph-Soil Saprotroph	Probable
ASV1980	Fungi;Ascomycota;Eurotiomycetes;Onygenales;Onygenaceae;Leucothecium;Leucothecium emdenii	Onygenaceae	Saprotroph	Dung Saprotroph-Soil Saprotroph	Probable
ASV2164	Fungi;Ascomycota;Eurotiomycetes;Onygenales;Onygenaceae;Leucothecium;unclassified	Onygenaceae	Saprotroph	Dung Saprotroph-Soil Saprotroph	Probable
ASV2275	Fungi;Ascomycota;Eurotiomycetes;Onygenales;Onygenaceae;Leucothecium;unclassified	Onygenaceae	Saprotroph	Dung Saprotroph-Soil Saprotroph	Probable
ASV2529	Fungi;Ascomycota;Eurotiomycetes;Onygenales;Onygenaceae;Keratinophyton;Keratinophyton gollerae	Onygenaceae	Saprotroph	Dung Saprotroph-Soil Saprotroph	Probable
ASV2706	Fungi;Ascomycota;Eurotiomycetes;Onygenales;Onygenaceae;Leucothecium;unclassified	Onygenaceae	Saprotroph	Dung Saprotroph-Soil Saprotroph	Probable
ASV2758	Fungi;Ascomycota;Eurotiomycetes;Onygenales;Onygenaceae;Chrysosporium;Chrysosporium lobatum	Onygenaceae	Saprotroph	Dung Saprotroph-Soil Saprotroph	Probable
ASV2863	Fungi;Ascomycota;Eurotiomycetes;Onygenales;Onygenaceae;Keratinophyton;Keratinophyton submersum	Onygenaceae	Saprotroph	Dung Saprotroph-Soil Saprotroph	Probable
ASV2867	Fungi;Ascomycota;Eurotiomycetes;Onygenales;Onygenaceae;Malbranchea;Malbranchea umbrina	Onygenaceae	Saprotroph	Dung Saprotroph-Soil Saprotroph	Probable
ASV2987	Fungi;Ascomycota;Eurotiomycetes;Onygenales;Onygenaceae;Chrysosporium;Chrysosporium crassitunicatum	Onygenaceae	Saprotroph	Dung Saprotroph-Soil Saprotroph	Probable
ASV3038	Fungi;Ascomycota;Eurotiomycetes;Onygenales;Onygenaceae;Leucothecium;Leucothecium emdenii	Onygenaceae	Saprotroph	Dung Saprotroph-Soil Saprotroph	Probable
ASV3385	Fungi;Ascomycota;Eurotiomycetes;Onygenales;Onygenaceae;Chrysosporium;Chrysosporium merdarium	Onygenaceae	Saprotroph	Dung Saprotroph-Soil Saprotroph	Probable
ASV3482	Fungi;Ascomycota;Eurotiomycetes;Onygenales;Onygenaceae;Auxarthron;Auxarthron filamentosum	Onygenaceae	Saprotroph	Dung Saprotroph-Soil Saprotroph	Probable
ASV3491	Fungi;Ascomycota;Pezizomycetes;Pezizales;Ascodesmidaceae;Cephaliophora;Cephaliophora tropica	Ascodesmidaceae	Saprotroph	Dung Saprotroph-Soil Saprotroph	Probable
ASV3501	Fungi;Ascomycota;Eurotiomycetes;Onygenales;Onygenaceae;Chrysosporium;Chrysosporium crassitunicatum	Onygenaceae	Saprotroph	Dung Saprotroph-Soil Saprotroph	Probable
ASV3530	Fungi;Ascomycota;Pezizomycetes;Pezizales;Ascodesmidaceae;Eleutherascus;unclassified	Ascodesmidaceae	Saprotroph	Dung Saprotroph-Soil Saprotroph	Probable
ASV3694	Fungi;Ascomycota;Eurotiomycetes;Onygenales;Onygenaceae;Chrysosporium;Chrysosporium merdarium	Onygenaceae	Saprotroph	Dung Saprotroph-Soil Saprotroph	Probable
ASV3749	Fungi;Ascomycota;Eurotiomycetes;Onygenales;Onygenaceae;Chrysosporium;Chrysosporium pannicola	Onygenaceae	Saprotroph	Dung Saprotroph-Soil Saprotroph	Probable
ASV3755	Fungi;Ascomycota;Pezizomycetes;Pezizales;Ascodesmidaceae;Cephaliophora;unclassified	Ascodesmidaceae	Saprotroph	Dung Saprotroph-Soil Saprotroph	Probable
ASV3776	Fungi;Ascomycota;Eurotiomycetes;Onygenales;Onygenaceae;Auxarthron;Auxarthron filamentosum	Onygenaceae	Saprotroph	Dung Saprotroph-Soil Saprotroph	Probable
ASV4037	Fungi;Ascomycota;Eurotiomycetes;Onygenales;Onygenaceae;Keratinophyton;Keratinophyton gollerae	Onygenaceae	Saprotroph	Dung Saprotroph-Soil Saprotroph	Probable
ASV4071	Fungi;Ascomycota;Pezizomycetes;Pezizales;Ascodesmidaceae;Cephaliophora;unclassified	Ascodesmidaceae	Saprotroph	Dung Saprotroph-Soil Saprotroph	Probable
ASV4161	Fungi;Ascomycota;Eurotiomycetes;Onygenales;Onygenaceae;Leucothecium;Leucothecium emdenii	Onygenaceae	Saprotroph	Dung Saprotroph-Soil Saprotroph	Probable
ASV4320	Fungi;Ascomycota;Eurotiomycetes;Onygenales;Onygenaceae;unclassified;unclassified	Onygenaceae	Saprotroph	Dung Saprotroph-Soil Saprotroph	Probable
ASV4406	Fungi;Ascomycota;Eurotiomycetes;Onygenales;Onygenaceae;Chrysosporium;Chrysosporium undulatum	Onygenaceae	Saprotroph	Dung Saprotroph-Soil Saprotroph	Probable
ASV4487	Fungi;Ascomycota;Eurotiomycetes;Onygenales;Onygenaceae;Auxarthron;Auxarthron longisporum	Onygenaceae	Saprotroph	Dung Saprotroph-Soil Saprotroph	Probable
ASV4708	Fungi;Ascomycota;Eurotiomycetes;Onygenales;Onygenaceae;Chrysosporium;Chrysosporium lobatum	Onygenaceae	Saprotroph	Dung Saprotroph-Soil Saprotroph	Probable
ASV4726	Fungi;Ascomycota;Eurotiomycetes;Onygenales;Onygenaceae;Chrysosporium;Chrysosporium undulatum	Onygenaceae	Saprotroph	Dung Saprotroph-Soil Saprotroph	Probable
ASV4831	Fungi;Ascomycota;Pezizomycetes;Pezizales;Ascodesmidaceae;Trichobolus;unclassified	Ascodesmidaceae	Saprotroph	Dung Saprotroph-Soil Saprotroph	Probable
ASV5075	Fungi;Ascomycota;Eurotiomycetes;Onygenales;Onygenaceae;Keratinophyton;Keratinophyton gollerae	Onygenaceae	Saprotroph	Dung Saprotroph-Soil Saprotroph	Probable
ASV5166	Fungi;Ascomycota;Pezizomycetes;Pezizales;Ascodesmidaceae;Trichobolus;unclassified	Ascodesmidaceae	Saprotroph	Dung Saprotroph-Soil Saprotroph	Probable
ASV5179	Fungi;Ascomycota;Eurotiomycetes;Onygenales;Onygenaceae;Keratinophyton;Keratinophyton gollerae	Onygenaceae	Saprotroph	Dung Saprotroph-Soil Saprotroph	Probable
ASV5436	Fungi;Ascomycota;Eurotiomycetes;Onygenales;Onygenaceae;Chrysosporium;Chrysosporium minutisporosum	Onygenaceae	Saprotroph	Dung Saprotroph-Soil Saprotroph	Probable
ASV5463	Fungi;Ascomycota;Eurotiomycetes;Onygenales;Onygenaceae;Keratinophyton;Keratinophyton linfenense	Onygenaceae	Saprotroph	Dung Saprotroph-Soil Saprotroph	Probable
ASV5566	Fungi;Ascomycota;Pezizomycetes;Pezizales;Ascodesmidaceae;Cephaliophora;unclassified	Ascodesmidaceae	Saprotroph	Dung Saprotroph-Soil Saprotroph	Probable
ASV5809	Fungi;Ascomycota;Eurotiomycetes;Onygenales;Onygenaceae;Keratinophyton;Keratinophyton gollerae	Onygenaceae	Saprotroph	Dung Saprotroph-Soil Saprotroph	Probable
ASV5927	Fungi;Ascomycota;Eurotiomycetes;Onygenales;Onygenaceae;Chrysosporium;Chrysosporium merdarium	Onygenaceae	Saprotroph	Dung Saprotroph-Soil Saprotroph	Probable
ASV6306	Fungi;Ascomycota;Eurotiomycetes;Onygenales;Onygenaceae;Chrysosporium;Chrysosporium merdarium	Onygenaceae	Saprotroph	Dung Saprotroph-Soil Saprotroph	Probable
ASV6410	Fungi;Ascomycota;Eurotiomycetes;Onygenales;Onygenaceae;Chrysosporium;Chrysosporium minutisporosum	Onygenaceae	Saprotroph	Dung Saprotroph-Soil Saprotroph	Probable
ASV6439	Fungi;Ascomycota;Eurotiomycetes;Onygenales;Onygenaceae;Chrysosporium;Chrysosporium undulatum	Onygenaceae	Saprotroph	Dung Saprotroph-Soil Saprotroph	Probable
ASV6480	Fungi;Ascomycota;Eurotiomycetes;Onygenales;Onygenaceae;Chrysosporium;Chrysosporium merdarium	Onygenaceae	Saprotroph	Dung Saprotroph-Soil Saprotroph	Probable
ASV6623	Fungi;Ascomycota;Eurotiomycetes;Onygenales;Onygenaceae;Chrysosporium;Chrysosporium crassitunicatum	Onygenaceae	Saprotroph	Dung Saprotroph-Soil Saprotroph	Probable
ASV6693	Fungi;Ascomycota;Pezizomycetes;Pezizales;Ascodesmidaceae;unclassified;unclassified	Ascodesmidaceae	Saprotroph	Dung Saprotroph-Soil Saprotroph	Probable
ASV6807	Fungi;Ascomycota;Eurotiomycetes;Onygenales;Onygenaceae;Auxarthron;Auxarthron longisporum	Onygenaceae	Saprotroph	Dung Saprotroph-Soil Saprotroph	Probable
ASV7022	Fungi;Ascomycota;Eurotiomycetes;Onygenales;Onygenaceae;Auxarthron;Auxarthron filamentosum	Onygenaceae	Saprotroph	Dung Saprotroph-Soil Saprotroph	Probable
ASV7024	Fungi;Ascomycota;Pezizomycetes;Pezizales;Ascodesmidaceae;Cephaliophora;unclassified	Ascodesmidaceae	Saprotroph	Dung Saprotroph-Soil Saprotroph	Probable
ASV7284	Fungi;Ascomycota;Eurotiomycetes;Onygenales;Onygenaceae;Chrysosporium;Chrysosporium lobatum	Onygenaceae	Saprotroph	Dung Saprotroph-Soil Saprotroph	Probable
ASV7334	Fungi;Ascomycota;Eurotiomycetes;Onygenales;Onygenaceae;Chrysosporium;Chrysosporium merdarium	Onygenaceae	Saprotroph	Dung Saprotroph-Soil Saprotroph	Probable
ASV7504	Fungi;Ascomycota;Pezizomycetes;Pezizales;Ascodesmidaceae;Ascodesmidaceae_gen_Incertae_sedis;unclassified	Ascodesmidaceae	Saprotroph	Dung Saprotroph-Soil Saprotroph	Probable
ASV7678	Fungi;Ascomycota;Eurotiomycetes;Onygenales;Onygenaceae;Keratinophyton;Keratinophyton submersum	Onygenaceae	Saprotroph	Dung Saprotroph-Soil Saprotroph	Probable
ASV7685	Fungi;Ascomycota;Eurotiomycetes;Onygenales;Onygenaceae;Leucothecium;Leucothecium emdenii	Onygenaceae	Saprotroph	Dung Saprotroph-Soil Saprotroph	Probable
ASV7726	Fungi;Ascomycota;Eurotiomycetes;Onygenales;Onygenaceae;Leucothecium;Leucothecium emdenii	Onygenaceae	Saprotroph	Dung Saprotroph-Soil Saprotroph	Probable
ASV7839	Fungi;Ascomycota;Eurotiomycetes;Onygenales;Onygenaceae;Keratinophyton;Keratinophyton submersum	Onygenaceae	Saprotroph	Dung Saprotroph-Soil Saprotroph	Probable
ASV8028	Fungi;Ascomycota;Eurotiomycetes;Onygenales;Onygenaceae;Chrysosporium;Chrysosporium minutisporosum	Onygenaceae	Saprotroph	Dung Saprotroph-Soil Saprotroph	Probable
ASV8069	Fungi;Ascomycota;Eurotiomycetes;Onygenales;Onygenaceae;Malbranchea;Malbranchea umbrina	Onygenaceae	Saprotroph	Dung Saprotroph-Soil Saprotroph	Probable
ASV8097	Fungi;Ascomycota;Eurotiomycetes;Onygenales;Onygenaceae;Leucothecium;Leucothecium emdenii	Onygenaceae	Saprotroph	Dung Saprotroph-Soil Saprotroph	Probable
ASV8133	Fungi;Ascomycota;Eurotiomycetes;Onygenales;Onygenaceae;Auxarthron;Auxarthron chinense	Onygenaceae	Saprotroph	Dung Saprotroph-Soil Saprotroph	Probable
ASV8422	Fungi;Ascomycota;Pezizomycetes;Pezizales;Ascodesmidaceae;Cephaliophora;unclassified	Ascodesmidaceae	Saprotroph	Dung Saprotroph-Soil Saprotroph	Probable
ASV8507	Fungi;Ascomycota;Eurotiomycetes;Onygenales;Onygenaceae;Chrysosporium;Chrysosporium crassitunicatum	Onygenaceae	Saprotroph	Dung Saprotroph-Soil Saprotroph	Probable
ASV8543	Fungi;Ascomycota;Eurotiomycetes;Onygenales;Onygenaceae;Keratinophyton;Keratinophyton gollerae	Onygenaceae	Saprotroph	Dung Saprotroph-Soil Saprotroph	Probable
ASV8611	Fungi;Ascomycota;Eurotiomycetes;Onygenales;Onygenaceae;Keratinophyton;Keratinophyton gollerae	Onygenaceae	Saprotroph	Dung Saprotroph-Soil Saprotroph	Probable
ASV8938	Fungi;Ascomycota;Eurotiomycetes;Onygenales;Onygenaceae;Leucothecium;Leucothecium emdenii	Onygenaceae	Saprotroph	Dung Saprotroph-Soil Saprotroph	Probable
ASV870	Fungi;Ascomycota;Sordariomycetes;Cephalothecales;Cephalothecaceae;Phialemonium;Phialemonium atrogriseum	Cephalothecaceae	Saprotroph	Fungal Parasite-Wood Saprotroph	Probable
ASV1033	Fungi;Ascomycota;Sordariomycetes;Cephalothecales;Cephalothecaceae;Phialemonium;Phialemonium inflatum	Cephalothecaceae	Saprotroph	Fungal Parasite-Wood Saprotroph	Probable
ASV1271	Fungi;Ascomycota;Sordariomycetes;Cephalothecales;Cephalothecaceae;Phialemonium;Phialemonium atrogriseum	Cephalothecaceae	Saprotroph	Fungal Parasite-Wood Saprotroph	Probable
ASV1318	Fungi;Ascomycota;Sordariomycetes;Cephalothecales;Cephalothecaceae;Phialemonium;Phialemonium inflatum	Cephalothecaceae	Saprotroph	Fungal Parasite-Wood Saprotroph	Probable
ASV2100	Fungi;Ascomycota;Sordariomycetes;Cephalothecales;Cephalothecaceae;Phialemonium;Phialemonium inflatum	Cephalothecaceae	Saprotroph	Fungal Parasite-Wood Saprotroph	Probable
ASV2186	Fungi;Ascomycota;Sordariomycetes;Cephalothecales;Cephalothecaceae;Phialemonium;Phialemonium atrogriseum	Cephalothecaceae	Saprotroph	Fungal Parasite-Wood Saprotroph	Probable
ASV2390	Fungi;Ascomycota;Sordariomycetes;Cephalothecales;Cephalothecaceae;Phialemonium;Phialemonium inflatum	Cephalothecaceae	Saprotroph	Fungal Parasite-Wood Saprotroph	Probable
ASV2722	Fungi;Ascomycota;Sordariomycetes;Cephalothecales;Cephalothecaceae;Phialemonium;Phialemonium inflatum	Cephalothecaceae	Saprotroph	Fungal Parasite-Wood Saprotroph	Probable
ASV2978	Fungi;Ascomycota;Sordariomycetes;Cephalothecales;Cephalothecaceae;Phialemonium;Phialemonium atrogriseum	Cephalothecaceae	Saprotroph	Fungal Parasite-Wood Saprotroph	Probable
ASV3010	Fungi;Ascomycota;Sordariomycetes;Cephalothecales;Cephalothecaceae;Phialemonium;Phialemonium inflatum	Cephalothecaceae	Saprotroph	Fungal Parasite-Wood Saprotroph	Probable
ASV3666	Fungi;Ascomycota;Sordariomycetes;Cephalothecales;Cephalothecaceae;Phialemonium;Phialemonium inflatum	Cephalothecaceae	Saprotroph	Fungal Parasite-Wood Saprotroph	Probable
ASV3787	Fungi;Ascomycota;Sordariomycetes;Cephalothecales;Cephalothecaceae;Phialemonium;Phialemonium inflatum	Cephalothecaceae	Saprotroph	Fungal Parasite-Wood Saprotroph	Probable
ASV3803	Fungi;Ascomycota;Sordariomycetes;Cephalothecales;Cephalothecaceae;Phialemonium;Phialemonium inflatum	Cephalothecaceae	Saprotroph	Fungal Parasite-Wood Saprotroph	Probable
ASV4089	Fungi;Ascomycota;Sordariomycetes;Cephalothecales;Cephalothecaceae;Phialemonium;Phialemonium atrogriseum	Cephalothecaceae	Saprotroph	Fungal Parasite-Wood Saprotroph	Probable
ASV4099	Fungi;Ascomycota;Sordariomycetes;Cephalothecales;Cephalothecaceae;Phialemonium;Phialemonium inflatum	Cephalothecaceae	Saprotroph	Fungal Parasite-Wood Saprotroph	Probable
ASV4341	Fungi;Ascomycota;Sordariomycetes;Cephalothecales;Cephalothecaceae;Phialemonium;Phialemonium atrogriseum	Cephalothecaceae	Saprotroph	Fungal Parasite-Wood Saprotroph	Probable
ASV4766	Fungi;Ascomycota;Sordariomycetes;Cephalothecales;Cephalothecaceae;Phialemonium;Phialemonium dimorphosporum	Cephalothecaceae	Saprotroph	Fungal Parasite-Wood Saprotroph	Probable
ASV5056	Fungi;Ascomycota;Sordariomycetes;Cephalothecales;Cephalothecaceae;Cryptendoxyla;Cryptendoxyla hypophloia	Cephalothecaceae	Saprotroph	Fungal Parasite-Wood Saprotroph	Probable
ASV5067	Fungi;Ascomycota;Sordariomycetes;Cephalothecales;Cephalothecaceae;Phialemonium;Phialemonium atrogriseum	Cephalothecaceae	Saprotroph	Fungal Parasite-Wood Saprotroph	Probable
ASV5186	Fungi;Ascomycota;Sordariomycetes;Cephalothecales;Cephalothecaceae;Phialemonium;Phialemonium inflatum	Cephalothecaceae	Saprotroph	Fungal Parasite-Wood Saprotroph	Probable
ASV5477	Fungi;Ascomycota;Sordariomycetes;Cephalothecales;Cephalothecaceae;Phialemonium;Phialemonium inflatum	Cephalothecaceae	Saprotroph	Fungal Parasite-Wood Saprotroph	Probable
ASV5681	Fungi;Ascomycota;Sordariomycetes;Cephalothecales;Cephalothecaceae;Phialemonium;Phialemonium inflatum	Cephalothecaceae	Saprotroph	Fungal Parasite-Wood Saprotroph	Probable
ASV6572	Fungi;Ascomycota;Sordariomycetes;Cephalothecales;Cephalothecaceae;Victoriomyces;Victoriomyces antarcticus	Cephalothecaceae	Saprotroph	Fungal Parasite-Wood Saprotroph	Probable
ASV6584	Fungi;Ascomycota;Sordariomycetes;Cephalothecales;Cephalothecaceae;Phialemonium;Phialemonium inflatum	Cephalothecaceae	Saprotroph	Fungal Parasite-Wood Saprotroph	Probable
ASV6590	Fungi;Ascomycota;Sordariomycetes;Cephalothecales;Cephalothecaceae;Phialemonium;Phialemonium atrogriseum	Cephalothecaceae	Saprotroph	Fungal Parasite-Wood Saprotroph	Probable
ASV6791	Fungi;Ascomycota;Sordariomycetes;Cephalothecales;Cephalothecaceae;Phialemonium;Phialemonium atrogriseum	Cephalothecaceae	Saprotroph	Fungal Parasite-Wood Saprotroph	Probable
ASV7038	Fungi;Ascomycota;Sordariomycetes;Cephalothecales;Cephalothecaceae;Phialemonium;Phialemonium atrogriseum	Cephalothecaceae	Saprotroph	Fungal Parasite-Wood Saprotroph	Probable
ASV7324	Fungi;Ascomycota;Sordariomycetes;Cephalothecales;Cephalothecaceae;Phialemonium;Phialemonium atrogriseum	Cephalothecaceae	Saprotroph	Fungal Parasite-Wood Saprotroph	Probable
ASV7364	Fungi;Ascomycota;Sordariomycetes;Cephalothecales;Cephalothecaceae;Victoriomyces;Victoriomyces antarcticus	Cephalothecaceae	Saprotroph	Fungal Parasite-Wood Saprotroph	Probable
ASV7396	Fungi;Ascomycota;Sordariomycetes;Cephalothecales;Cephalothecaceae;Victoriomyces;Victoriomyces antarcticus	Cephalothecaceae	Saprotroph	Fungal Parasite-Wood Saprotroph	Probable
ASV7759	Fungi;Ascomycota;Sordariomycetes;Cephalothecales;Cephalothecaceae;Phialemonium;Phialemonium inflatum	Cephalothecaceae	Saprotroph	Fungal Parasite-Wood Saprotroph	Probable
ASV8002	Fungi;Ascomycota;Sordariomycetes;Cephalothecales;Cephalothecaceae;Phialemonium;Phialemonium inflatum	Cephalothecaceae	Saprotroph	Fungal Parasite-Wood Saprotroph	Probable
ASV8241	Fungi;Ascomycota;Sordariomycetes;Cephalothecales;Cephalothecaceae;Phialemonium;Phialemonium guarroi	Cephalothecaceae	Saprotroph	Fungal Parasite-Wood Saprotroph	Probable
ASV8326	Fungi;Ascomycota;Sordariomycetes;Cephalothecales;Cephalothecaceae;Phialemonium;Phialemonium atrogriseum	Cephalothecaceae	Saprotroph	Fungal Parasite-Wood Saprotroph	Probable
ASV8363	Fungi;Ascomycota;Sordariomycetes;Cephalothecales;Cephalothecaceae;Phialemonium;unclassified	Cephalothecaceae	Saprotroph	Fungal Parasite-Wood Saprotroph	Probable
ASV8399	Fungi;Ascomycota;Sordariomycetes;Cephalothecales;Cephalothecaceae;Phialemonium;Phialemonium atrogriseum	Cephalothecaceae	Saprotroph	Fungal Parasite-Wood Saprotroph	Probable
ASV5655	Fungi;Basidiomycota;Agaricomycetes;Agaricales;Mycenaceae;Mycena;unclassified	Mycenaceae	Saprotroph	Leaf Saprotroph-Wood Saprotroph	Probable
ASV5834	Fungi;Basidiomycota;Agaricomycetes;Agaricales;Mycenaceae;Mycena;unclassified	Mycenaceae	Saprotroph	Leaf Saprotroph-Wood Saprotroph	Probable
ASV6169	Fungi;Basidiomycota;Agaricomycetes;Agaricales;Mycenaceae;Mycena;unclassified	Mycenaceae	Saprotroph	Leaf Saprotroph-Wood Saprotroph	Probable
ASV7768	Fungi;Basidiomycota;Agaricomycetes;Agaricales;Mycenaceae;Mycena;unclassified	Mycenaceae	Saprotroph	Leaf Saprotroph-Wood Saprotroph	Probable
ASV8592	Fungi;Basidiomycota;Agaricomycetes;Agaricales;Mycenaceae;Mycena;unclassified	Mycenaceae	Saprotroph	Leaf Saprotroph-Wood Saprotroph	Probable
ASV289	Fungi;Basidiomycota;Agaricomycetes;Phallales;Phallaceae;Phallus;Phallus impudicus	Phallaceae	Saprotroph	Litter Saprotroph-Soil Saprotroph-Wood Saprotroph	Probable
ASV298	Fungi;Basidiomycota;Agaricomycetes;Phallales;Phallaceae;Aseroe;Aseroe rubra	Phallaceae	Saprotroph	Litter Saprotroph-Soil Saprotroph-Wood Saprotroph	Probable
ASV441	Fungi;Basidiomycota;Agaricomycetes;Phallales;Phallaceae;Phallus;Phallus impudicus	Phallaceae	Saprotroph	Litter Saprotroph-Soil Saprotroph-Wood Saprotroph	Probable
ASV500	Fungi;Basidiomycota;Agaricomycetes;Phallales;Phallaceae;Phallus;Phallus impudicus	Phallaceae	Saprotroph	Litter Saprotroph-Soil Saprotroph-Wood Saprotroph	Probable
ASV614	Fungi;Basidiomycota;Agaricomycetes;Phallales;Phallaceae;Phallus;Phallus impudicus	Phallaceae	Saprotroph	Litter Saprotroph-Soil Saprotroph-Wood Saprotroph	Probable
ASV1016	Fungi;Basidiomycota;Agaricomycetes;Phallales;Phallaceae;Phallus;Phallus impudicus	Phallaceae	Saprotroph	Litter Saprotroph-Soil Saprotroph-Wood Saprotroph	Probable
ASV1527	Fungi;Basidiomycota;Agaricomycetes;Phallales;Phallaceae;Phallus;Phallus impudicus	Phallaceae	Saprotroph	Litter Saprotroph-Soil Saprotroph-Wood Saprotroph	Probable
ASV1560	Fungi;Basidiomycota;Agaricomycetes;Phallales;Phallaceae;Phallus;Phallus impudicus	Phallaceae	Saprotroph	Litter Saprotroph-Soil Saprotroph-Wood Saprotroph	Probable
ASV1965	Fungi;Basidiomycota;Agaricomycetes;Phallales;Phallaceae;Clathrus;Clathrus ruber	Phallaceae	Saprotroph	Litter Saprotroph-Soil Saprotroph-Wood Saprotroph	Probable
ASV2087	Fungi;Basidiomycota;Agaricomycetes;Phallales;Phallaceae;Phallus;Phallus impudicus	Phallaceae	Saprotroph	Litter Saprotroph-Soil Saprotroph-Wood Saprotroph	Probable
ASV2106	Fungi;Basidiomycota;Agaricomycetes;Phallales;Phallaceae;Phallus;Phallus impudicus	Phallaceae	Saprotroph	Litter Saprotroph-Soil Saprotroph-Wood Saprotroph	Probable
ASV2864	Fungi;Basidiomycota;Agaricomycetes;Phallales;Phallaceae;Phallus;Phallus rubicundus	Phallaceae	Saprotroph	Litter Saprotroph-Soil Saprotroph-Wood Saprotroph	Probable
ASV3536	Fungi;Basidiomycota;Agaricomycetes;Phallales;Phallaceae;Phallus;Phallus impudicus	Phallaceae	Saprotroph	Litter Saprotroph-Soil Saprotroph-Wood Saprotroph	Probable
ASV5900	Fungi;Basidiomycota;Agaricomycetes;Phallales;Phallaceae;Phallus;Phallus impudicus	Phallaceae	Saprotroph	Litter Saprotroph-Soil Saprotroph-Wood Saprotroph	Probable
ASV6235	Fungi;Basidiomycota;Agaricomycetes;Phallales;Phallaceae;Aseroe;Aseroe rubra	Phallaceae	Saprotroph	Litter Saprotroph-Soil Saprotroph-Wood Saprotroph	Probable
ASV6434	Fungi;Basidiomycota;Agaricomycetes;Phallales;Phallaceae;Phallus;Phallus rubicundus	Phallaceae	Saprotroph	Litter Saprotroph-Soil Saprotroph-Wood Saprotroph	Probable
ASV7317	Fungi;Basidiomycota;Agaricomycetes;Phallales;Phallaceae;Clathrus;Clathrus ruber	Phallaceae	Saprotroph	Litter Saprotroph-Soil Saprotroph-Wood Saprotroph	Probable
ASV8964	Fungi;Basidiomycota;Agaricomycetes;Phallales;Phallaceae;Clathrus;Clathrus ruber	Phallaceae	Saprotroph	Litter Saprotroph-Soil Saprotroph-Wood Saprotroph	Probable
ASV4265	Fungi;Ascomycota;Sordariomycetes;Xylariales;Cainiaceae;Cainia;Cainia graminis	Cainiaceae	Saprotroph	Plant Saprotroph	Probable
ASV7959	Fungi;Chytridiomycota;Rhizophlyctidomycetes;Rhizophlyctidales;Arizonaphlyctidaceae;Arizonaphlyctis;unclassified	Arizonaphlyctis	Saprotroph	Plant Saprotroph-|Undefined Saprotroph|	Highly Probable
ASV2511	Fungi;Ascomycota;Dothideomycetes;Valsariales;Valsariaceae;Valsaria;Valsaria insitiva	Valsaria	Saprotroph	Plant Saprotroph-|Wood Saprotroph|	Highly Probable
ASV6482	Fungi;Ascomycota;Dothideomycetes;Valsariales;Valsariaceae;Valsaria;Valsaria insitiva	Valsaria	Saprotroph	Plant Saprotroph-|Wood Saprotroph|	Highly Probable
ASV6513	Fungi;Ascomycota;Dothideomycetes;Valsariales;Valsariaceae;Valsaria;Valsaria insitiva	Valsaria	Saprotroph	Plant Saprotroph-|Wood Saprotroph|	Highly Probable
ASV116	Fungi;Ascomycota;Leotiomycetes;Thelebolales;Pseudeurotiaceae;unclassified;unclassified	Pseudeurotiaceae	Saprotroph	Plant Saprotroph-Wood Saprotroph	Probable
ASV135	Fungi;Ascomycota;Leotiomycetes;Thelebolales;Pseudeurotiaceae;unclassified;unclassified	Pseudeurotiaceae	Saprotroph	Plant Saprotroph-Wood Saprotroph	Probable
ASV170	Fungi;Ascomycota;Leotiomycetes;Thelebolales;Pseudeurotiaceae;unclassified;unclassified	Pseudeurotiaceae	Saprotroph	Plant Saprotroph-Wood Saprotroph	Probable
ASV214	Fungi;Ascomycota;Leotiomycetes;Thelebolales;Pseudeurotiaceae;unclassified;unclassified	Pseudeurotiaceae	Saprotroph	Plant Saprotroph-Wood Saprotroph	Probable
ASV243	Fungi;Ascomycota;Leotiomycetes;Thelebolales;Pseudeurotiaceae;unclassified;unclassified	Pseudeurotiaceae	Saprotroph	Plant Saprotroph-Wood Saprotroph	Probable
ASV305	Fungi;Ascomycota;Leotiomycetes;Thelebolales;Pseudeurotiaceae;unclassified;unclassified	Pseudeurotiaceae	Saprotroph	Plant Saprotroph-Wood Saprotroph	Probable
ASV447	Fungi;Ascomycota;Leotiomycetes;Thelebolales;Pseudeurotiaceae;unclassified;unclassified	Pseudeurotiaceae	Saprotroph	Plant Saprotroph-Wood Saprotroph	Probable
ASV474	Fungi;Ascomycota;Leotiomycetes;Thelebolales;Pseudeurotiaceae;unclassified;unclassified	Pseudeurotiaceae	Saprotroph	Plant Saprotroph-Wood Saprotroph	Probable
ASV478	Fungi;Ascomycota;Leotiomycetes;Thelebolales;Pseudeurotiaceae;unclassified;unclassified	Pseudeurotiaceae	Saprotroph	Plant Saprotroph-Wood Saprotroph	Probable
ASV499	Fungi;Ascomycota;Leotiomycetes;Thelebolales;Pseudeurotiaceae;unclassified;unclassified	Pseudeurotiaceae	Saprotroph	Plant Saprotroph-Wood Saprotroph	Probable
ASV539	Fungi;Ascomycota;Leotiomycetes;Thelebolales;Pseudeurotiaceae;unclassified;unclassified	Pseudeurotiaceae	Saprotroph	Plant Saprotroph-Wood Saprotroph	Probable
ASV709	Fungi;Ascomycota;Leotiomycetes;Thelebolales;Pseudeurotiaceae;unclassified;unclassified	Pseudeurotiaceae	Saprotroph	Plant Saprotroph-Wood Saprotroph	Probable
ASV729	Fungi;Ascomycota;Leotiomycetes;Thelebolales;Pseudeurotiaceae;unclassified;unclassified	Pseudeurotiaceae	Saprotroph	Plant Saprotroph-Wood Saprotroph	Probable
ASV732	Fungi;Ascomycota;Leotiomycetes;Thelebolales;Pseudeurotiaceae;unclassified;unclassified	Pseudeurotiaceae	Saprotroph	Plant Saprotroph-Wood Saprotroph	Probable
ASV757	Fungi;Ascomycota;Leotiomycetes;Thelebolales;Pseudeurotiaceae;unclassified;unclassified	Pseudeurotiaceae	Saprotroph	Plant Saprotroph-Wood Saprotroph	Probable
ASV766	Fungi;Ascomycota;Leotiomycetes;Thelebolales;Pseudeurotiaceae;unclassified;unclassified	Pseudeurotiaceae	Saprotroph	Plant Saprotroph-Wood Saprotroph	Probable
ASV817	Fungi;Ascomycota;Leotiomycetes;Thelebolales;Pseudeurotiaceae;unclassified;unclassified	Pseudeurotiaceae	Saprotroph	Plant Saprotroph-Wood Saprotroph	Probable
ASV819	Fungi;Ascomycota;Sordariomycetes;Chaetosphaeriales;Chaetosphaeriaceae;Pseudophialocephala;Pseudophialocephala humicola	Chaetosphaeriaceae	Saprotroph	Plant Saprotroph-Wood Saprotroph	Probable
ASV939	Fungi;Ascomycota;Leotiomycetes;Thelebolales;Pseudeurotiaceae;unclassified;unclassified	Pseudeurotiaceae	Saprotroph	Plant Saprotroph-Wood Saprotroph	Probable
ASV1196	Fungi;Ascomycota;Leotiomycetes;Thelebolales;Pseudeurotiaceae;unclassified;unclassified	Pseudeurotiaceae	Saprotroph	Plant Saprotroph-Wood Saprotroph	Probable
ASV1436	Fungi;Ascomycota;Sordariomycetes;Chaetosphaeriales;Chaetosphaeriaceae;Dinemasporium;Dinemasporium parastrigosum	Chaetosphaeriaceae	Saprotroph	Plant Saprotroph-Wood Saprotroph	Probable
ASV1458	Fungi;Ascomycota;Leotiomycetes;Thelebolales;Pseudeurotiaceae;unclassified;unclassified	Pseudeurotiaceae	Saprotroph	Plant Saprotroph-Wood Saprotroph	Probable
ASV1535	Fungi;Ascomycota;Leotiomycetes;Thelebolales;Pseudeurotiaceae;Pseudeurotium;unclassified	Pseudeurotiaceae	Saprotroph	Plant Saprotroph-Wood Saprotroph	Probable
ASV1546	Fungi;Ascomycota;Leotiomycetes;Thelebolales;Pseudeurotiaceae;unclassified;unclassified	Pseudeurotiaceae	Saprotroph	Plant Saprotroph-Wood Saprotroph	Probable
ASV1547	Fungi;Ascomycota;Leotiomycetes;Thelebolales;Pseudeurotiaceae;unclassified;unclassified	Pseudeurotiaceae	Saprotroph	Plant Saprotroph-Wood Saprotroph	Probable
ASV1613	Fungi;Ascomycota;Sordariomycetes;Chaetosphaeriales;Chaetosphaeriaceae;Chloridium;Chloridium aseptatum	Chaetosphaeriaceae	Saprotroph	Plant Saprotroph-Wood Saprotroph	Probable
ASV1707	Fungi;Ascomycota;Sordariomycetes;Chaetosphaeriales;Chaetosphaeriaceae;Pseudophialocephala;Pseudophialocephala humicola	Chaetosphaeriaceae	Saprotroph	Plant Saprotroph-Wood Saprotroph	Probable
ASV1727	Fungi;Ascomycota;Leotiomycetes;Thelebolales;Pseudeurotiaceae;unclassified;unclassified	Pseudeurotiaceae	Saprotroph	Plant Saprotroph-Wood Saprotroph	Probable
ASV1905	Fungi;Ascomycota;Leotiomycetes;Thelebolales;Pseudeurotiaceae;unclassified;unclassified	Pseudeurotiaceae	Saprotroph	Plant Saprotroph-Wood Saprotroph	Probable
ASV1939	Fungi;Ascomycota;Leotiomycetes;Thelebolales;Pseudeurotiaceae;unclassified;unclassified	Pseudeurotiaceae	Saprotroph	Plant Saprotroph-Wood Saprotroph	Probable
ASV1981	Fungi;Ascomycota;Leotiomycetes;Thelebolales;Pseudeurotiaceae;unclassified;unclassified	Pseudeurotiaceae	Saprotroph	Plant Saprotroph-Wood Saprotroph	Probable
ASV2054	Fungi;Ascomycota;Leotiomycetes;Thelebolales;Pseudeurotiaceae;unclassified;unclassified	Pseudeurotiaceae	Saprotroph	Plant Saprotroph-Wood Saprotroph	Probable
ASV2173	Fungi;Ascomycota;Sordariomycetes;Chaetosphaeriales;Chaetosphaeriaceae;Dinemasporium;Dinemasporium parastrigosum	Chaetosphaeriaceae	Saprotroph	Plant Saprotroph-Wood Saprotroph	Probable
ASV2288	Fungi;Ascomycota;Leotiomycetes;Thelebolales;Pseudeurotiaceae;unclassified;unclassified	Pseudeurotiaceae	Saprotroph	Plant Saprotroph-Wood Saprotroph	Probable
ASV2331	Fungi;Ascomycota;Leotiomycetes;Thelebolales;Pseudeurotiaceae;unclassified;unclassified	Pseudeurotiaceae	Saprotroph	Plant Saprotroph-Wood Saprotroph	Probable
ASV2332	Fungi;Ascomycota;Leotiomycetes;Thelebolales;Pseudeurotiaceae;unclassified;unclassified	Pseudeurotiaceae	Saprotroph	Plant Saprotroph-Wood Saprotroph	Probable
ASV2467	Fungi;Ascomycota;Sordariomycetes;Chaetosphaeriales;Chaetosphaeriaceae;Dictyochaeta;Dictyochaeta stratosa	Chaetosphaeriaceae	Saprotroph	Plant Saprotroph-Wood Saprotroph	Probable
ASV2515	Fungi;Ascomycota;Sordariomycetes;Chaetosphaeriales;Chaetosphaeriaceae;Chaetosphaeria;Chaetosphaeria myriocarpa	Chaetosphaeriaceae	Saprotroph	Plant Saprotroph-Wood Saprotroph	Probable
ASV2674	Fungi;Ascomycota;Leotiomycetes;Thelebolales;Pseudeurotiaceae;unclassified;unclassified	Pseudeurotiaceae	Saprotroph	Plant Saprotroph-Wood Saprotroph	Probable
ASV2780	Fungi;Ascomycota;Sordariomycetes;Chaetosphaeriales;Chaetosphaeriaceae;Pseudophialocephala;Pseudophialocephala humicola	Chaetosphaeriaceae	Saprotroph	Plant Saprotroph-Wood Saprotroph	Probable
ASV2784	Fungi;Ascomycota;Leotiomycetes;Thelebolales;Pseudeurotiaceae;unclassified;unclassified	Pseudeurotiaceae	Saprotroph	Plant Saprotroph-Wood Saprotroph	Probable
ASV3090	Fungi;Ascomycota;Leotiomycetes;Thelebolales;Pseudeurotiaceae;Pseudogymnoascus;unclassified	Pseudeurotiaceae	Saprotroph	Plant Saprotroph-Wood Saprotroph	Probable
ASV3235	Fungi;Ascomycota;Leotiomycetes;Thelebolales;Pseudeurotiaceae;Pseudogymnoascus;unclassified	Pseudeurotiaceae	Saprotroph	Plant Saprotroph-Wood Saprotroph	Probable
ASV3294	Fungi;Ascomycota;Sordariomycetes;Chaetosphaeriales;Chaetosphaeriaceae;Chaetosphaeria;Chaetosphaeria myriocarpa	Chaetosphaeriaceae	Saprotroph	Plant Saprotroph-Wood Saprotroph	Probable
ASV3592	Fungi;Ascomycota;Leotiomycetes;Thelebolales;Pseudeurotiaceae;Pseudogymnoascus;unclassified	Pseudeurotiaceae	Saprotroph	Plant Saprotroph-Wood Saprotroph	Probable
ASV3654	Fungi;Ascomycota;Sordariomycetes;Chaetosphaeriales;Chaetosphaeriaceae;Chloridium;Chloridium aseptatum	Chaetosphaeriaceae	Saprotroph	Plant Saprotroph-Wood Saprotroph	Probable
ASV3747	Fungi;Ascomycota;Sordariomycetes;Chaetosphaeriales;Chaetosphaeriaceae;Dinemasporium;Dinemasporium parastrigosum	Chaetosphaeriaceae	Saprotroph	Plant Saprotroph-Wood Saprotroph	Probable
ASV3822	Fungi;Ascomycota;Sordariomycetes;Chaetosphaeriales;Chaetosphaeriaceae;Chloridium;Chloridium aseptatum	Chaetosphaeriaceae	Saprotroph	Plant Saprotroph-Wood Saprotroph	Probable
ASV4358	Fungi;Ascomycota;Leotiomycetes;Thelebolales;Pseudeurotiaceae;Pseudeurotiaceae_gen_Incertae_sedis;unclassified	Pseudeurotiaceae	Saprotroph	Plant Saprotroph-Wood Saprotroph	Probable
ASV4415	Fungi;Basidiomycota;Agaricomycetes;Agaricales;Stephanosporaceae;Myriococcum;unclassified	Stephanosporaceae	Saprotroph	Plant Saprotroph-Wood Saprotroph	Probable
ASV4464	Fungi;Ascomycota;Leotiomycetes;Thelebolales;Pseudeurotiaceae;Pseudogymnoascus;unclassified	Pseudeurotiaceae	Saprotroph	Plant Saprotroph-Wood Saprotroph	Probable
ASV4509	Fungi;Ascomycota;Leotiomycetes;Thelebolales;Pseudeurotiaceae;Pseudogymnoascus;unclassified	Pseudeurotiaceae	Saprotroph	Plant Saprotroph-Wood Saprotroph	Probable
ASV4543	Fungi;Ascomycota;Leotiomycetes;Thelebolales;Pseudeurotiaceae;Pseudogymnoascus;unclassified	Pseudeurotiaceae	Saprotroph	Plant Saprotroph-Wood Saprotroph	Probable
ASV4887	Fungi;Ascomycota;Leotiomycetes;Thelebolales;Pseudeurotiaceae;Pseudogymnoascus;unclassified	Pseudeurotiaceae	Saprotroph	Plant Saprotroph-Wood Saprotroph	Probable
ASV4924	Fungi;Ascomycota;Leotiomycetes;Thelebolales;Pseudeurotiaceae;Pseudogymnoascus;unclassified	Pseudeurotiaceae	Saprotroph	Plant Saprotroph-Wood Saprotroph	Probable
ASV5002	Fungi;Ascomycota;Leotiomycetes;Thelebolales;Pseudeurotiaceae;Pseudogymnoascus;unclassified	Pseudeurotiaceae	Saprotroph	Plant Saprotroph-Wood Saprotroph	Probable
ASV5012	Fungi;Ascomycota;Leotiomycetes;Thelebolales;Pseudeurotiaceae;Pseudogymnoascus;unclassified	Pseudeurotiaceae	Saprotroph	Plant Saprotroph-Wood Saprotroph	Probable
ASV5024	Fungi;Ascomycota;Sordariomycetes;Chaetosphaeriales;Chaetosphaeriaceae;unclassified;unclassified	Chaetosphaeriaceae	Saprotroph	Plant Saprotroph-Wood Saprotroph	Probable
ASV5123	Fungi;Ascomycota;Leotiomycetes;Thelebolales;Pseudeurotiaceae;Pseudogymnoascus;unclassified	Pseudeurotiaceae	Saprotroph	Plant Saprotroph-Wood Saprotroph	Probable
ASV5235	Fungi;Ascomycota;Sordariomycetes;Chaetosphaeriales;Chaetosphaeriaceae;unclassified;unclassified	Chaetosphaeriaceae	Saprotroph	Plant Saprotroph-Wood Saprotroph	Probable
ASV5521	Fungi;Ascomycota;Sordariomycetes;Chaetosphaeriales;Chaetosphaeriaceae;unclassified;unclassified	Chaetosphaeriaceae	Saprotroph	Plant Saprotroph-Wood Saprotroph	Probable
ASV5544	Fungi;Ascomycota;Sordariomycetes;Chaetosphaeriales;Chaetosphaeriaceae;Phaeostalagmus;unclassified	Chaetosphaeriaceae	Saprotroph	Plant Saprotroph-Wood Saprotroph	Probable
ASV5579	Fungi;Ascomycota;Leotiomycetes;Thelebolales;Pseudeurotiaceae;Pseudogymnoascus;unclassified	Pseudeurotiaceae	Saprotroph	Plant Saprotroph-Wood Saprotroph	Probable
ASV5911	Fungi;Ascomycota;Sordariomycetes;Chaetosphaeriales;Chaetosphaeriaceae;Chloridium;Chloridium aseptatum	Chaetosphaeriaceae	Saprotroph	Plant Saprotroph-Wood Saprotroph	Probable
ASV6024	Fungi;Ascomycota;Leotiomycetes;Thelebolales;Pseudeurotiaceae;Pseudogymnoascus;unclassified	Pseudeurotiaceae	Saprotroph	Plant Saprotroph-Wood Saprotroph	Probable
ASV6193	Fungi;Ascomycota;Leotiomycetes;Thelebolales;Pseudeurotiaceae;Geomyces;unclassified	Pseudeurotiaceae	Saprotroph	Plant Saprotroph-Wood Saprotroph	Probable
ASV6446	Fungi;Ascomycota;Sordariomycetes;Chaetosphaeriales;Chaetosphaeriaceae;Dinemasporium;Dinemasporium parastrigosum	Chaetosphaeriaceae	Saprotroph	Plant Saprotroph-Wood Saprotroph	Probable
ASV6462	Fungi;Ascomycota;Leotiomycetes;Thelebolales;Pseudeurotiaceae;Pseudeurotiaceae_gen_Incertae_sedis;unclassified	Pseudeurotiaceae	Saprotroph	Plant Saprotroph-Wood Saprotroph	Probable
ASV6631	Fungi;Ascomycota;Leotiomycetes;Thelebolales;Pseudeurotiaceae;Pseudogymnoascus;unclassified	Pseudeurotiaceae	Saprotroph	Plant Saprotroph-Wood Saprotroph	Probable
ASV6645	Fungi;Ascomycota;Sordariomycetes;Chaetosphaeriales;Chaetosphaeriaceae;Pseudophialocephala;Pseudophialocephala humicola	Chaetosphaeriaceae	Saprotroph	Plant Saprotroph-Wood Saprotroph	Probable
ASV6646	Fungi;Ascomycota;Leotiomycetes;Thelebolales;Pseudeurotiaceae;Pseudogymnoascus;unclassified	Pseudeurotiaceae	Saprotroph	Plant Saprotroph-Wood Saprotroph	Probable
ASV6903	Fungi;Ascomycota;Leotiomycetes;Thelebolales;Pseudeurotiaceae;Pseudogymnoascus;unclassified	Pseudeurotiaceae	Saprotroph	Plant Saprotroph-Wood Saprotroph	Probable
ASV6940	Fungi;Ascomycota;Sordariomycetes;Chaetosphaeriales;Chaetosphaeriaceae;unclassified;unclassified	Chaetosphaeriaceae	Saprotroph	Plant Saprotroph-Wood Saprotroph	Probable
ASV6972	Fungi;Ascomycota;Leotiomycetes;Thelebolales;Pseudeurotiaceae;Pseudogymnoascus;unclassified	Pseudeurotiaceae	Saprotroph	Plant Saprotroph-Wood Saprotroph	Probable
ASV7158	Fungi;Ascomycota;Leotiomycetes;Thelebolales;Pseudeurotiaceae;Pseudogymnoascus;unclassified	Pseudeurotiaceae	Saprotroph	Plant Saprotroph-Wood Saprotroph	Probable
ASV7254	Fungi;Ascomycota;Sordariomycetes;Chaetosphaeriales;Chaetosphaeriaceae;Chaetosphaeria;Chaetosphaeria myriocarpa	Chaetosphaeriaceae	Saprotroph	Plant Saprotroph-Wood Saprotroph	Probable
ASV7365	Fungi;Ascomycota;Sordariomycetes;Chaetosphaeriales;Chaetosphaeriaceae;unclassified;unclassified	Chaetosphaeriaceae	Saprotroph	Plant Saprotroph-Wood Saprotroph	Probable
ASV7899	Fungi;Ascomycota;Leotiomycetes;Thelebolales;Pseudeurotiaceae;unclassified;unclassified	Pseudeurotiaceae	Saprotroph	Plant Saprotroph-Wood Saprotroph	Probable
ASV8302	Fungi;Ascomycota;Sordariomycetes;Chaetosphaeriales;Chaetosphaeriaceae;Phaeostalagmus;unclassified	Chaetosphaeriaceae	Saprotroph	Plant Saprotroph-Wood Saprotroph	Probable
ASV8464	Fungi;Ascomycota;Sordariomycetes;Chaetosphaeriales;Chaetosphaeriaceae;Chloridium;Chloridium aseptatum	Chaetosphaeriaceae	Saprotroph	Plant Saprotroph-Wood Saprotroph	Probable
ASV8989	Fungi;Ascomycota;Sordariomycetes;Chaetosphaeriales;Chaetosphaeriaceae;Codinaea;Codinaea siamensis	Chaetosphaeriaceae	Saprotroph	Plant Saprotroph-Wood Saprotroph	Probable
ASV4113	Fungi;Ascomycota;Sordariomycetes;Amplistromatales;Amplistromataceae;Acidothrix;Acidothrix acidophila	Acidothrix acidophila	Saprotroph	Soil Saprotroph	Highly Probable
ASV8108	Fungi;Ascomycota;Sordariomycetes;Amplistromatales;Amplistromataceae;Acidothrix;Acidothrix acidophila	Acidothrix acidophila	Saprotroph	Soil Saprotroph	Highly Probable
ASV6043	Fungi;Blastocladiomycota;Blastocladiomycetes;Blastocladiales;Blastocladiaceae;Allomyces;Allomyces arbusculus	Blastocladiaceae	Saprotroph	Soil Saprotroph-Undefined Saprotroph	Probable
ASV8532	Fungi;Basidiomycota;Microbotryomycetes;Leucosporidiales;Leucosporidiaceae;Leucosporidium;Leucosporidium fellii	Leucosporidiaceae	Saprotroph	Soil Saprotroph-Undefined Saprotroph	Probable
ASV330	Fungi;Basidiomycota;Tremellomycetes;Cystofilobasidiales;Mrakiaceae;Tausonia;Tausonia pullulans	Tausonia pullulans	Saprotroph	Undefined Saprotroph	Probable
ASV487	Fungi;Basidiomycota;Tremellomycetes;Cystofilobasidiales;Mrakiaceae;Tausonia;Tausonia pullulans	Tausonia pullulans	Saprotroph	Undefined Saprotroph	Probable
ASV615	Fungi;Basidiomycota;Tremellomycetes;Cystofilobasidiales;Mrakiaceae;Tausonia;Tausonia pullulans	Tausonia pullulans	Saprotroph	Undefined Saprotroph	Probable
ASV952	Fungi;Basidiomycota;Tremellomycetes;Cystofilobasidiales;Mrakiaceae;Tausonia;Tausonia pullulans	Tausonia pullulans	Saprotroph	Undefined Saprotroph	Probable
ASV1104	Fungi;Basidiomycota;Tremellomycetes;Cystofilobasidiales;Mrakiaceae;Tausonia;Tausonia pullulans	Tausonia pullulans	Saprotroph	Undefined Saprotroph	Probable
ASV1173	Fungi;Ascomycota;Dothideomycetes;Venturiales;Sympoventuriaceae;Verruconis;unclassified	Sympoventuriaceae	Saprotroph	Undefined Saprotroph	Probable
ASV2041	Fungi;Basidiomycota;Tremellomycetes;Cystofilobasidiales;Mrakiaceae;Tausonia;Tausonia pullulans	Tausonia pullulans	Saprotroph	Undefined Saprotroph	Probable
ASV2473	Fungi;Ascomycota;Sordariomycetes;Sordariales;Lasiosphaeriaceae;Arnium;unclassified	Lasiosphaeriaceae	Saprotroph	Undefined Saprotroph	Probable
ASV2794	Fungi;Ascomycota;Dothideomycetes;Venturiales;Sympoventuriaceae;Verruconis;unclassified	Sympoventuriaceae	Saprotroph	Undefined Saprotroph	Probable
ASV2929	Fungi;Basidiomycota;Agaricomycetes;Agaricales;Agaricaceae;unclassified;unclassified	Agaricaceae	Saprotroph	Undefined Saprotroph	Probable
ASV2983	Fungi;Ascomycota;Dothideomycetes;Venturiales;Sympoventuriaceae;Verruconis;unclassified	Sympoventuriaceae	Saprotroph	Undefined Saprotroph	Probable
ASV2991	Fungi;Ascomycota;Dothideomycetes;Venturiales;Sympoventuriaceae;Verruconis;unclassified	Sympoventuriaceae	Saprotroph	Undefined Saprotroph	Probable
ASV3463	Fungi;Ascomycota;Sordariomycetes;Sordariales;Lasiosphaeriaceae;Schizothecium;unclassified	Lasiosphaeriaceae	Saprotroph	Undefined Saprotroph	Probable
ASV3494	Fungi;Ascomycota;Dothideomycetes;Venturiales;Sympoventuriaceae;Tetracoccosporium;Tetracoccosporium aerium	Sympoventuriaceae	Saprotroph	Undefined Saprotroph	Probable
ASV3539	Fungi;Ascomycota;Dothideomycetes;Venturiales;Sympoventuriaceae;Verruconis;unclassified	Sympoventuriaceae	Saprotroph	Undefined Saprotroph	Probable
ASV3587	Fungi;Ascomycota;Sordariomycetes;Sordariales;Lasiosphaeriaceae;Schizothecium;unclassified	Lasiosphaeriaceae	Saprotroph	Undefined Saprotroph	Probable
ASV3610	Fungi;Ascomycota;Dothideomycetes;Venturiales;Sympoventuriaceae;Scolecobasidium;Scolecobasidium lascauxense	Sympoventuriaceae	Saprotroph	Undefined Saprotroph	Probable
ASV3732	Fungi;Ascomycota;Dothideomycetes;Venturiales;Sympoventuriaceae;Tetracoccosporium;unclassified	Sympoventuriaceae	Saprotroph	Undefined Saprotroph	Probable
ASV3944	Fungi;Ascomycota;Sordariomycetes;Sordariales;Lasiosphaeriaceae;Schizothecium;unclassified	Lasiosphaeriaceae	Saprotroph	Undefined Saprotroph	Probable
ASV4183	Fungi;Ascomycota;Dothideomycetes;Venturiales;Sympoventuriaceae;Scolecobasidium;Scolecobasidium ramosum	Sympoventuriaceae	Saprotroph	Undefined Saprotroph	Probable
ASV4411	Fungi;Ascomycota;Sordariomycetes;Sordariales;Lasiosphaeriaceae;Schizothecium;unclassified	Lasiosphaeriaceae	Saprotroph	Undefined Saprotroph	Probable
ASV4556	Fungi;Basidiomycota;Tremellomycetes;Cystofilobasidiales;Mrakiaceae;Tausonia;Tausonia pullulans	Tausonia pullulans	Saprotroph	Undefined Saprotroph	Probable
ASV4590	Fungi;Ascomycota;Sordariomycetes;Sordariales;Lasiosphaeriaceae;Schizothecium;unclassified	Lasiosphaeriaceae	Saprotroph	Undefined Saprotroph	Probable
ASV4663	Fungi;Ascomycota;Sordariomycetes;Sordariales;Lasiosphaeriaceae;Schizothecium;unclassified	Lasiosphaeriaceae	Saprotroph	Undefined Saprotroph	Probable
ASV4684	Fungi;Basidiomycota;Agaricomycetes;Agaricales;Agaricaceae;Agaricus;Agaricus sylvaticus	Agaricaceae	Saprotroph	Undefined Saprotroph	Probable
ASV4743	Fungi;Ascomycota;Dothideomycetes;Venturiales;Sympoventuriaceae;Tetracoccosporium;unclassified	Sympoventuriaceae	Saprotroph	Undefined Saprotroph	Probable
ASV5255	Fungi;Ascomycota;Dothideomycetes;Pleosporales;Dictyosporiaceae;Pseudocoleophoma;unclassified	Dictyosporiaceae	Saprotroph	Undefined Saprotroph	Probable
ASV5258	Fungi;Chytridiomycota;Rhizophlyctidomycetes;Rhizophlyctidales;Rhizophlyctidaceae;Rhizophlyctis;Rhizophlyctis rosea	Rhizophlyctis rosea	Saprotroph	Undefined Saprotroph	Probable
ASV5335	Fungi;Ascomycota;Sordariomycetes;Sordariales;Lasiosphaeriaceae;Schizothecium;unclassified	Lasiosphaeriaceae	Saprotroph	Undefined Saprotroph	Probable
ASV5348	Fungi;Ascomycota;Sordariomycetes;Sordariales;Lasiosphaeriaceae;Schizothecium;unclassified	Lasiosphaeriaceae	Saprotroph	Undefined Saprotroph	Probable
ASV5438	Fungi;Ascomycota;Dothideomycetes;Pleosporales;Dictyosporiaceae;Jalapriya;Jalapriya pulchra	Dictyosporiaceae	Saprotroph	Undefined Saprotroph	Probable
ASV5666	Fungi;Ascomycota;Sordariomycetes;Sordariales;Lasiosphaeriaceae;Schizothecium;unclassified	Lasiosphaeriaceae	Saprotroph	Undefined Saprotroph	Probable
ASV5688	Fungi;Ascomycota;Sordariomycetes;Sordariales;Lasiosphaeriaceae;Arnium;unclassified	Lasiosphaeriaceae	Saprotroph	Undefined Saprotroph	Probable
ASV5810	Fungi;Basidiomycota;Agaricomycetes;Agaricales;Agaricaceae;Agaricus;unclassified	Agaricaceae	Saprotroph	Undefined Saprotroph	Probable
ASV6260	Fungi;Ascomycota;Dothideomycetes;Venturiales;Sympoventuriaceae;Tetracoccosporium;unclassified	Sympoventuriaceae	Saprotroph	Undefined Saprotroph	Probable
ASV6327	Fungi;Ascomycota;Dothideomycetes;Venturiales;Sympoventuriaceae;unclassified;unclassified	Sympoventuriaceae	Saprotroph	Undefined Saprotroph	Probable
ASV6390	Fungi;Ascomycota;Dothideomycetes;Venturiales;Sympoventuriaceae;Scolecobasidium;unclassified	Sympoventuriaceae	Saprotroph	Undefined Saprotroph	Probable
ASV6442	Fungi;Ascomycota;Dothideomycetes;Pleosporales;Teichosporaceae;Teichospora;Teichospora grandicipis	Teichosporaceae	Saprotroph	Undefined Saprotroph	Probable
ASV6483	Fungi;Ascomycota;Sordariomycetes;Sordariales;Lasiosphaeriaceae;Schizothecium;unclassified	Lasiosphaeriaceae	Saprotroph	Undefined Saprotroph	Probable
ASV6524	Fungi;Ascomycota;Dothideomycetes;Pleosporales;Teichosporaceae;Teichospora;unclassified	Teichosporaceae	Saprotroph	Undefined Saprotroph	Probable
ASV6547	Fungi;Ascomycota;Dothideomycetes;Venturiales;Sympoventuriaceae;Verruconis;unclassified	Sympoventuriaceae	Saprotroph	Undefined Saprotroph	Probable
ASV6613	Fungi;Ascomycota;Sordariomycetes;Sordariales;Lasiosphaeriaceae;Schizothecium;unclassified	Lasiosphaeriaceae	Saprotroph	Undefined Saprotroph	Probable
ASV6701	Fungi;Basidiomycota;Tremellomycetes;Cystofilobasidiales;Mrakiaceae;Tausonia;Tausonia pullulans	Tausonia pullulans	Saprotroph	Undefined Saprotroph	Probable
ASV6735	Fungi;Ascomycota;Sordariomycetes;Sordariales;Lasiosphaeriaceae;Schizothecium;unclassified	Lasiosphaeriaceae	Saprotroph	Undefined Saprotroph	Probable
ASV6737	Fungi;Ascomycota;Dothideomycetes;Pleosporales;Dictyosporiaceae;Pseudocoleophoma;unclassified	Dictyosporiaceae	Saprotroph	Undefined Saprotroph	Probable
ASV6746	Fungi;Ascomycota;Dothideomycetes;Venturiales;Sympoventuriaceae;unclassified;unclassified	Sympoventuriaceae	Saprotroph	Undefined Saprotroph	Probable
ASV6783	Fungi;Ascomycota;Dothideomycetes;Pleosporales;Dictyosporiaceae;Pseudocoleophoma;unclassified	Dictyosporiaceae	Saprotroph	Undefined Saprotroph	Probable
ASV6806	Fungi;Ascomycota;Dothideomycetes;Venturiales;Sympoventuriaceae;Scolecobasidium;Scolecobasidium lascauxense	Sympoventuriaceae	Saprotroph	Undefined Saprotroph	Probable
ASV6811	Fungi;Ascomycota;Sordariomycetes;Sordariales;Lasiosphaeriaceae;Schizothecium;unclassified	Lasiosphaeriaceae	Saprotroph	Undefined Saprotroph	Probable
ASV6886	Fungi;Ascomycota;Dothideomycetes;Pleosporales;Dictyosporiaceae;Pseudocoleophoma;unclassified	Dictyosporiaceae	Saprotroph	Undefined Saprotroph	Probable
ASV6890	Fungi;Chytridiomycota;Rhizophlyctidomycetes;Rhizophlyctidales;Rhizophlyctidaceae;Rhizophlyctis;Rhizophlyctis rosea	Rhizophlyctis rosea	Saprotroph	Undefined Saprotroph	Probable
ASV6897	Fungi;Basidiomycota;Agaricomycetes;Agaricales;Agaricaceae;Agaricus;Agaricus bitorquis	Agaricaceae	Saprotroph	Undefined Saprotroph	Probable
ASV6948	Fungi;Ascomycota;Dothideomycetes;Venturiales;Sympoventuriaceae;Ochroconis;Ochroconis mirabilis	Sympoventuriaceae	Saprotroph	Undefined Saprotroph	Probable
ASV7021	Fungi;Ascomycota;Dothideomycetes;Venturiales;Sympoventuriaceae;unclassified;unclassified	Sympoventuriaceae	Saprotroph	Undefined Saprotroph	Probable
ASV7023	Fungi;Ascomycota;Dothideomycetes;Venturiales;Sympoventuriaceae;Scolecobasidium;unclassified	Sympoventuriaceae	Saprotroph	Undefined Saprotroph	Probable
ASV7138	Fungi;Basidiomycota;Agaricomycetes;Agaricales;Agaricaceae;Leucoagaricus;Leucoagaricus tener	Agaricaceae	Saprotroph	Undefined Saprotroph	Probable
ASV7143	Fungi;Basidiomycota;Agaricomycetes;Agaricales;Agaricaceae;Agaricus;Agaricus parasubrutilescens	Agaricaceae	Saprotroph	Undefined Saprotroph	Probable
ASV7236	Fungi;Ascomycota;Sordariomycetes;Sordariales;Lasiosphaeriaceae;Apiosordaria;Apiosordaria effusa	Lasiosphaeriaceae	Saprotroph	Undefined Saprotroph	Probable
ASV7266	Fungi;Ascomycota;Sordariomycetes;Sordariales;Lasiosphaeriaceae;Apiosordaria;Apiosordaria effusa	Lasiosphaeriaceae	Saprotroph	Undefined Saprotroph	Probable
ASV7505	Fungi;Ascomycota;Sordariomycetes;Sordariales;Lasiosphaeriaceae;Schizothecium;unclassified	Lasiosphaeriaceae	Saprotroph	Undefined Saprotroph	Probable
ASV7523	Fungi;Basidiomycota;Tremellomycetes;Cystofilobasidiales;Mrakiaceae;Tausonia;Tausonia pullulans	Tausonia pullulans	Saprotroph	Undefined Saprotroph	Probable
ASV7618	Fungi;Ascomycota;Dothideomycetes;Venturiales;Sympoventuriaceae;Scolecobasidium;unclassified	Sympoventuriaceae	Saprotroph	Undefined Saprotroph	Probable
ASV7632	Fungi;Ascomycota;Sordariomycetes;Sordariales;Lasiosphaeriaceae;Schizothecium;unclassified	Lasiosphaeriaceae	Saprotroph	Undefined Saprotroph	Probable
ASV7655	Fungi;Ascomycota;Dothideomycetes;Venturiales;Sympoventuriaceae;unclassified;unclassified	Sympoventuriaceae	Saprotroph	Undefined Saprotroph	Probable
ASV7692	Fungi;Ascomycota;Sordariomycetes;Sordariales;Lasiosphaeriaceae;Apiosordaria;Apiosordaria effusa	Lasiosphaeriaceae	Saprotroph	Undefined Saprotroph	Probable
ASV7738	Fungi;Basidiomycota;Agaricomycetes;Agaricales;Agaricaceae;Lepiota;Lepiota subincarnata	Agaricaceae	Saprotroph	Undefined Saprotroph	Probable
ASV7749	Fungi;Ascomycota;Dothideomycetes;Venturiales;Sympoventuriaceae;Sympoventuria;Sympoventuria capensis	Sympoventuriaceae	Saprotroph	Undefined Saprotroph	Probable
ASV7766	Fungi;Basidiomycota;Agaricomycetes;Agaricales;Agaricaceae;Agaricus;Agaricus parasubrutilescens	Agaricaceae	Saprotroph	Undefined Saprotroph	Probable
ASV7926	Fungi;Ascomycota;Dothideomycetes;Venturiales;Sympoventuriaceae;Scolecobasidium;unclassified	Sympoventuriaceae	Saprotroph	Undefined Saprotroph	Probable
ASV7992	Fungi;Basidiomycota;Tremellomycetes;Cystofilobasidiales;Mrakiaceae;Tausonia;Tausonia pullulans	Tausonia pullulans	Saprotroph	Undefined Saprotroph	Probable
ASV8065	Fungi;Ascomycota;Sordariomycetes;Sordariales;Lasiosphaeriaceae;Schizothecium;unclassified	Lasiosphaeriaceae	Saprotroph	Undefined Saprotroph	Probable
ASV8161	Fungi;Ascomycota;Dothideomycetes;Pleosporales;Teichosporaceae;unclassified;unclassified	Teichosporaceae	Saprotroph	Undefined Saprotroph	Probable
ASV8303	Fungi;Ascomycota;Sordariomycetes;Sordariales;Lasiosphaeriaceae;Apiosordaria;Apiosordaria effusa	Lasiosphaeriaceae	Saprotroph	Undefined Saprotroph	Probable
ASV8309	Fungi;Ascomycota;Sordariomycetes;Sordariales;Lasiosphaeriaceae;Schizothecium;unclassified	Lasiosphaeriaceae	Saprotroph	Undefined Saprotroph	Probable
ASV8432	Fungi;Basidiomycota;Tremellomycetes;Cystofilobasidiales;Mrakiaceae;Tausonia;Tausonia pullulans	Tausonia pullulans	Saprotroph	Undefined Saprotroph	Probable
ASV8529	Fungi;Ascomycota;Dothideomycetes;Venturiales;Sympoventuriaceae;Ochroconis;Ochroconis musae	Sympoventuriaceae	Saprotroph	Undefined Saprotroph	Probable
ASV8662	Fungi;Ascomycota;Dothideomycetes;Pleosporales;Teichosporaceae;unclassified;unclassified	Teichosporaceae	Saprotroph	Undefined Saprotroph	Probable
ASV8694	Fungi;Ascomycota;Dothideomycetes;Venturiales;Sympoventuriaceae;Troposporella;Troposporella olivacea	Sympoventuriaceae	Saprotroph	Undefined Saprotroph	Probable
ASV8780	Fungi;Basidiomycota;Agaricomycetes;Agaricales;Agaricaceae;Agaricus;unclassified	Agaricaceae	Saprotroph	Undefined Saprotroph	Probable
ASV8926	Fungi;Ascomycota;Sordariomycetes;Sordariales;Lasiosphaeriaceae;Schizothecium;unclassified	Lasiosphaeriaceae	Saprotroph	Undefined Saprotroph	Probable
ASV8956	Fungi;Ascomycota;Sordariomycetes;Sordariales;Lasiosphaeriaceae;Schizothecium;unclassified	Lasiosphaeriaceae	Saprotroph	Undefined Saprotroph	Probable
ASV1190	Fungi;Ascomycota;Dothideomycetes;Pleosporales;Lophiotremataceae;Lophiotrema;unclassified	Lophiotrema	Saprotroph	Undefined Saprotroph-|Wood Saprotroph|	Probable
ASV1635	Fungi;Ascomycota;Dothideomycetes;Pleosporales;Roussoellaceae;Roussoella;unclassified	Roussoella	Saprotroph	Undefined Saprotroph-|Wood Saprotroph|	Probable
ASV2191	Fungi;Ascomycota;Dothideomycetes;Pleosporales;Roussoellaceae;Roussoella;unclassified	Roussoella	Saprotroph	Undefined Saprotroph-|Wood Saprotroph|	Probable
ASV3091	Fungi;Ascomycota;Sordariomycetes;Atractosporales;Conlariaceae;Conlarium;unclassified	Conlarium	Saprotroph	Undefined Saprotroph-|Wood Saprotroph|	Probable
ASV3279	Fungi;Ascomycota;Dothideomycetes;Pleosporales;Roussoellaceae;Roussoella;unclassified	Roussoella	Saprotroph	Undefined Saprotroph-|Wood Saprotroph|	Probable
ASV3289	Fungi;Ascomycota;Dothideomycetes;Pleosporales;Lophiotremataceae;Lophiotrema;unclassified	Lophiotrema	Saprotroph	Undefined Saprotroph-|Wood Saprotroph|	Probable
ASV3339	Fungi;Ascomycota;Leotiomycetes;Helotiales;Gelatinodiscaceae;Neobulgaria;unclassified	Neobulgaria	Saprotroph	Undefined Saprotroph-|Wood Saprotroph|	Probable
ASV3366	Fungi;Basidiomycota;Agaricomycetes;Russulales;Xenasmataceae;Xenasmatella;unclassified	Xenasmatella	Saprotroph	Undefined Saprotroph-|Wood Saprotroph|	Probable
ASV3601	Fungi;Basidiomycota;Agaricomycetes;Trechisporales;Hydnodontaceae;Luellia;unclassified	Luellia	Saprotroph	Undefined Saprotroph-|Wood Saprotroph|	Probable
ASV3604	Fungi;Ascomycota;Dothideomycetes;Pleosporales;Coniothyriaceae;Ochrocladosporium;Ochrocladosporium frigidarii	Ochrocladosporium	Saprotroph	Undefined Saprotroph-|Wood Saprotroph|	Probable
ASV3608	Fungi;Basidiomycota;Agaricomycetes;Trechisporales;Hydnodontaceae;Luellia;unclassified	Luellia	Saprotroph	Undefined Saprotroph-|Wood Saprotroph|	Probable
ASV3698	Fungi;Ascomycota;Dothideomycetes;Pleosporales;Roussoellaceae;Roussoella;Roussoella margidorensis	Roussoella	Saprotroph	Undefined Saprotroph-|Wood Saprotroph|	Probable
ASV4111	Fungi;Basidiomycota;Agaricomycetes;Hymenochaetales;Hymenochaetales_fam_Incertae_sedis;Sidera;Sidera vulgaris	Sidera	Saprotroph	Undefined Saprotroph-|Wood Saprotroph|	Probable
ASV4383	Fungi;Ascomycota;Leotiomycetes;Helotiales;Gelatinodiscaceae;Neobulgaria;unclassified	Neobulgaria	Saprotroph	Undefined Saprotroph-|Wood Saprotroph|	Probable
ASV4628	Fungi;Basidiomycota;Agaricomycetes;Hymenochaetales;Hymenochaetales_fam_Incertae_sedis;Sidera;Sidera vulgaris	Sidera	Saprotroph	Undefined Saprotroph-|Wood Saprotroph|	Probable
ASV4727	Fungi;Ascomycota;Dothideomycetes;Pleosporales;Roussoellaceae;Roussoella;Roussoella margidorensis	Roussoella	Saprotroph	Undefined Saprotroph-|Wood Saprotroph|	Probable
ASV4863	Fungi;Basidiomycota;Agaricomycetes;Polyporales;Phanerochaetaceae;Terana;Terana coerulea	Terana	Saprotroph	Undefined Saprotroph-|Wood Saprotroph|	Probable
ASV4902	Fungi;Ascomycota;Sordariomycetes;Atractosporales;Conlariaceae;Conlarium;unclassified	Conlarium	Saprotroph	Undefined Saprotroph-|Wood Saprotroph|	Probable
ASV4912	Fungi;Ascomycota;Dothideomycetes;Pleosporales;Roussoellaceae;Roussoella;unclassified	Roussoella	Saprotroph	Undefined Saprotroph-|Wood Saprotroph|	Probable
ASV5257	Fungi;Basidiomycota;Agaricomycetes;Trechisporales;Hydnodontaceae;Tubulicium;Tubulicium vermiculare	Tubulicium	Saprotroph	Undefined Saprotroph-|Wood Saprotroph|	Probable
ASV5263	Fungi;Basidiomycota;Agaricomycetes;Polyporales;Phanerochaetaceae;Terana;Terana coerulea	Terana	Saprotroph	Undefined Saprotroph-|Wood Saprotroph|	Probable
ASV5346	Fungi;Ascomycota;Sordariomycetes;Atractosporales;Conlariaceae;Conlarium;unclassified	Conlarium	Saprotroph	Undefined Saprotroph-|Wood Saprotroph|	Probable
ASV5465	Fungi;Ascomycota;Dothideomycetes;Minutisphaerales;Minutisphaeraceae;Minutisphaera;Minutisphaera aspera	Minutisphaera	Saprotroph	Undefined Saprotroph-|Wood Saprotroph|	Probable
ASV5480	Fungi;Ascomycota;Dothideomycetes;Aulographales;Rhizodiscinaceae;Rhizodiscina;unclassified	Rhizodiscina	Saprotroph	Undefined Saprotroph-|Wood Saprotroph|	Probable
ASV5650	Fungi;Ascomycota;Leotiomycetes;Helotiales;Gelatinodiscaceae;Neobulgaria;unclassified	Neobulgaria	Saprotroph	Undefined Saprotroph-|Wood Saprotroph|	Probable
ASV5671	Fungi;Ascomycota;Sordariomycetes;Pleurotheciales;Pleurotheciaceae;Pleurotheciella;Pleurotheciella fusiformis	Pleurotheciella	Saprotroph	Undefined Saprotroph-|Wood Saprotroph|	Probable
ASV5683	Fungi;Ascomycota;Sordariomycetes;Atractosporales;Conlariaceae;Conlarium;unclassified	Conlarium	Saprotroph	Undefined Saprotroph-|Wood Saprotroph|	Probable
ASV5879	Fungi;Ascomycota;Dothideomycetes;Pleosporales;Roussoellaceae;Roussoella;unclassified	Roussoella	Saprotroph	Undefined Saprotroph-|Wood Saprotroph|	Probable
ASV6074	Fungi;Ascomycota;Dothideomycetes;Pleosporales;Coniothyriaceae;Ochrocladosporium;Ochrocladosporium frigidarii	Ochrocladosporium	Saprotroph	Undefined Saprotroph-|Wood Saprotroph|	Probable
ASV6144	Fungi;Basidiomycota;Agaricomycetes;Trechisporales;Hydnodontaceae;Luellia;unclassified	Luellia	Saprotroph	Undefined Saprotroph-|Wood Saprotroph|	Probable
ASV6209	Fungi;Ascomycota;Dothideomycetes;Pleosporales;Lentitheciaceae;Keissleriella;Keissleriella cladophila	Keissleriella	Saprotroph	Undefined Saprotroph-|Wood Saprotroph|	Probable
ASV6365	Fungi;Ascomycota;Dothideomycetes;Aulographales;Rhizodiscinaceae;Rhizodiscina;unclassified	Rhizodiscina	Saprotroph	Undefined Saprotroph-|Wood Saprotroph|	Probable
ASV6435	Fungi;Ascomycota;Sordariomycetes;Diaporthomycetidae_ord_Incertae_sedis;Barbatosphaeriaceae;Xylomelasma;unclassified	Xylomelasma	Saprotroph	Undefined Saprotroph-|Wood Saprotroph|	Probable
ASV6602	Fungi;Ascomycota;Sordariomycetes;Atractosporales;Conlariaceae;Conlarium;unclassified	Conlarium	Saprotroph	Undefined Saprotroph-|Wood Saprotroph|	Probable
ASV7200	Fungi;Basidiomycota;Agaricomycetes;Russulales;Xenasmataceae;Xenasma;Xenasma pruinosum	Xenasma	Saprotroph	Undefined Saprotroph-|Wood Saprotroph|	Probable
ASV7313	Fungi;Ascomycota;Sordariomycetes;Atractosporales;Conlariaceae;Conlarium;unclassified	Conlarium	Saprotroph	Undefined Saprotroph-|Wood Saprotroph|	Probable
ASV7663	Fungi;Ascomycota;Sordariomycetes;Pleurotheciales;Pleurotheciaceae;Pleurotheciella;unclassified	Pleurotheciella	Saprotroph	Undefined Saprotroph-|Wood Saprotroph|	Probable
ASV7740	Fungi;Ascomycota;Leotiomycetes;Helotiales;Gelatinodiscaceae;Ascocoryne;unclassified	Ascocoryne	Saprotroph	Undefined Saprotroph-|Wood Saprotroph|	Probable
ASV7745	Fungi;Ascomycota;Dothideomycetes;Minutisphaerales;Minutisphaeraceae;Minutisphaera;Minutisphaera aspera	Minutisphaera	Saprotroph	Undefined Saprotroph-|Wood Saprotroph|	Probable
ASV7775	Fungi;Ascomycota;Dothideomycetes;Pleosporales;Lophiotremataceae;Lophiotrema;unclassified	Lophiotrema	Saprotroph	Undefined Saprotroph-|Wood Saprotroph|	Probable
ASV7867	Fungi;Ascomycota;Leotiomycetes;Helotiales;Gelatinodiscaceae;Ascocoryne;unclassified	Ascocoryne	Saprotroph	Undefined Saprotroph-|Wood Saprotroph|	Probable
ASV8190	Fungi;Ascomycota;Dothideomycetes;Pleosporales;Roussoellaceae;Roussoella;Roussoella margidorensis	Roussoella	Saprotroph	Undefined Saprotroph-|Wood Saprotroph|	Probable
ASV8205	Fungi;Basidiomycota;Agaricomycetes;Gomphales;Lentariaceae;Kavinia;unclassified	Kavinia	Saprotroph	Undefined Saprotroph-|Wood Saprotroph|	Probable
ASV8224	Fungi;Ascomycota;Dothideomycetes;Minutisphaerales;Minutisphaeraceae;Minutisphaera;Minutisphaera aspera	Minutisphaera	Saprotroph	Undefined Saprotroph-|Wood Saprotroph|	Probable
ASV8314	Fungi;Ascomycota;Sordariomycetes;Atractosporales;Conlariaceae;Conlarium;unclassified	Conlarium	Saprotroph	Undefined Saprotroph-|Wood Saprotroph|	Probable
ASV8322	Fungi;Ascomycota;Sordariomycetes;Atractosporales;Conlariaceae;Conlarium;unclassified	Conlarium	Saprotroph	Undefined Saprotroph-|Wood Saprotroph|	Probable
ASV8485	Fungi;Ascomycota;Dothideomycetes;Minutisphaerales;Minutisphaeraceae;Minutisphaera;Minutisphaera aspera	Minutisphaera	Saprotroph	Undefined Saprotroph-|Wood Saprotroph|	Probable
ASV8556	Fungi;Basidiomycota;Agaricomycetes;Auriculariales;Auriculariales_fam_Incertae_sedis;Basidiodendron;unclassified	Basidiodendron	Saprotroph	Undefined Saprotroph-|Wood Saprotroph|	Probable
ASV8830	Fungi;Ascomycota;Sordariomycetes;Diaporthomycetidae_ord_Incertae_sedis;Barbatosphaeriaceae;Xylomelasma;unclassified	Xylomelasma	Saprotroph	Undefined Saprotroph-|Wood Saprotroph|	Probable
ASV8853	Fungi;Ascomycota;Dothideomycetes;Pleosporales;Acrocalymmaceae;Acrocalymma;unclassified	Acrocalymma	Saprotroph	Undefined Saprotroph-|Wood Saprotroph|	Probable
ASV8939	Fungi;Ascomycota;Sordariomycetes;Sordariomycetes_ord_Incertae_sedis;Junewangiaceae;Sporidesmiella;Sporidesmiella pini	Sporidesmiella	Saprotroph	Undefined Saprotroph-|Wood Saprotroph|	Probable
ASV2146	Fungi;Basidiomycota;Agaricomycetes;Cantharellales;Botryobasidiaceae;Botryobasidium;Botryobasidium laeve	Botryobasidiaceae	Saprotroph	Undefined Saprotroph-Wood Saprotroph	Probable
ASV2404	Fungi;Ascomycota;Sordariomycetes;Microascales;Halosphaeriaceae;Halosarpheia;unclassified	Halosphaeriaceae	Saprotroph	Undefined Saprotroph-Wood Saprotroph	Probable
ASV3989	Fungi;Ascomycota;Sordariomycetes;Microascales;Halosphaeriaceae;Halosarpheia;unclassified	Halosphaeriaceae	Saprotroph	Undefined Saprotroph-Wood Saprotroph	Probable
ASV4465	Fungi;Ascomycota;Sordariomycetes;Microascales;Halosphaeriaceae;Halosarpheia;unclassified	Halosphaeriaceae	Saprotroph	Undefined Saprotroph-Wood Saprotroph	Probable
ASV5530	Fungi;Ascomycota;Sordariomycetes;Microascales;Halosphaeriaceae;Halosarpheia;unclassified	Halosphaeriaceae	Saprotroph	Undefined Saprotroph-Wood Saprotroph	Probable
ASV6889	Fungi;Basidiomycota;Agaricomycetes;Russulales;Stereaceae;Aleurodiscus;Aleurodiscus aurantius	Stereaceae	Saprotroph	Undefined Saprotroph-Wood Saprotroph	Probable
ASV7709	Fungi;Basidiomycota;Agaricomycetes;Russulales;Stereaceae;Stereum;Stereum sanguinolentum	Stereaceae	Saprotroph	Undefined Saprotroph-Wood Saprotroph	Probable
ASV8355	Fungi;Basidiomycota;Agaricomycetes;Russulales;Stereaceae;Gloeocystidiellum;unclassified	Stereaceae	Saprotroph	Undefined Saprotroph-Wood Saprotroph	Probable
ASV339	Fungi;Ascomycota;Orbiliomycetes;Orbiliales;Orbiliaceae;Arthrobotrys;Arthrobotrys amerosporus	Orbiliaceae	Saprotroph	Wood Saprotroph	Probable
ASV917	Fungi;Ascomycota;Orbiliomycetes;Orbiliales;Orbiliaceae;Arthrobotrys;Arthrobotrys amerosporus	Orbiliaceae	Saprotroph	Wood Saprotroph	Probable
ASV993	Fungi;Ascomycota;Orbiliomycetes;Orbiliales;Orbiliaceae;Arthrobotrys;Arthrobotrys amerosporus	Orbiliaceae	Saprotroph	Wood Saprotroph	Probable
ASV1041	Fungi;Ascomycota;Orbiliomycetes;Orbiliales;Orbiliaceae;Arthrobotrys;Arthrobotrys musiformis	Orbiliaceae	Saprotroph	Wood Saprotroph	Probable
ASV1046	Fungi;Ascomycota;Sordariomycetes;Microascales;Microascales_fam_Incertae_sedis;Trichurus;Trichurus spiralis	Trichurus spiralis	Saprotroph	Wood Saprotroph	Highly Probable
ASV1054	Fungi;Basidiomycota;Agaricomycetes;Agaricales;Crepidotaceae;Crepidotus;Crepidotus variabilis	Crepidotaceae	Saprotroph	Wood Saprotroph	Probable
ASV1108	Fungi;Ascomycota;Orbiliomycetes;Orbiliales;Orbiliaceae;Arthrobotrys;Arthrobotrys musiformis	Orbiliaceae	Saprotroph	Wood Saprotroph	Probable
ASV1121	Fungi;Basidiomycota;Agaricomycetes;Agaricales;Omphalotaceae;Rhodocollybia;Rhodocollybia butyracea	Omphalotaceae	Saprotroph	Wood Saprotroph	Probable
ASV1130	Fungi;Ascomycota;Orbiliomycetes;Orbiliales;Orbiliaceae;Arthrobotrys;Arthrobotrys musiformis	Orbiliaceae	Saprotroph	Wood Saprotroph	Probable
ASV1137	Fungi;Ascomycota;Orbiliomycetes;Orbiliales;Orbiliaceae;Arthrobotrys;Arthrobotrys amerosporus	Orbiliaceae	Saprotroph	Wood Saprotroph	Probable
ASV1140	Fungi;Basidiomycota;Agaricomycetes;Hymenochaetales;Schizoporaceae;Hyphodontia;Hyphodontia alutaria	Schizoporaceae	Saprotroph	Wood Saprotroph	Probable
ASV1157	Fungi;Ascomycota;Orbiliomycetes;Orbiliales;Orbiliaceae;Arthrobotrys;Arthrobotrys amerosporus	Orbiliaceae	Saprotroph	Wood Saprotroph	Probable
ASV1396	Fungi;Ascomycota;Orbiliomycetes;Orbiliales;Orbiliaceae;Arthrobotrys;Arthrobotrys musiformis	Orbiliaceae	Saprotroph	Wood Saprotroph	Probable
ASV1397	Fungi;Ascomycota;Orbiliomycetes;Orbiliales;Orbiliaceae;Arthrobotrys;Arthrobotrys musiformis	Orbiliaceae	Saprotroph	Wood Saprotroph	Probable
ASV1475	Fungi;Ascomycota;Orbiliomycetes;Orbiliales;Orbiliaceae;Arthrobotrys;Arthrobotrys musiformis	Orbiliaceae	Saprotroph	Wood Saprotroph	Probable
ASV1534	Fungi;Ascomycota;Orbiliomycetes;Orbiliales;Orbiliaceae;Arthrobotrys;Arthrobotrys musiformis	Orbiliaceae	Saprotroph	Wood Saprotroph	Probable
ASV1544	Fungi;Ascomycota;Dothideomycetes;Jahnulales;Aliquandostipitaceae;Jahnula;Jahnula aquatica	Aliquandostipitaceae	Saprotroph	Wood Saprotroph	Probable
ASV1646	Fungi;Ascomycota;Orbiliomycetes;Orbiliales;Orbiliaceae;Arthrobotrys;Arthrobotrys musiformis	Orbiliaceae	Saprotroph	Wood Saprotroph	Probable
ASV1692	Fungi;Ascomycota;Orbiliomycetes;Orbiliales;Orbiliaceae;Arthrobotrys;Arthrobotrys musiformis	Orbiliaceae	Saprotroph	Wood Saprotroph	Probable
ASV1776	Fungi;Basidiomycota;Agaricomycetes;Agaricales;Crepidotaceae;Crepidotus;Crepidotus variabilis	Crepidotaceae	Saprotroph	Wood Saprotroph	Probable
ASV1835	Fungi;Ascomycota;Orbiliomycetes;Orbiliales;Orbiliaceae;Arthrobotrys;Arthrobotrys amerosporus	Orbiliaceae	Saprotroph	Wood Saprotroph	Probable
ASV1856	Fungi;Ascomycota;Orbiliomycetes;Orbiliales;Orbiliaceae;Arthrobotrys;Arthrobotrys musiformis	Orbiliaceae	Saprotroph	Wood Saprotroph	Probable
ASV1922	Fungi;Ascomycota;Orbiliomycetes;Orbiliales;Orbiliaceae;Arthrobotrys;Arthrobotrys musiformis	Orbiliaceae	Saprotroph	Wood Saprotroph	Probable
ASV2046	Fungi;Ascomycota;Orbiliomycetes;Orbiliales;Orbiliaceae;Arthrobotrys;Arthrobotrys musiformis	Orbiliaceae	Saprotroph	Wood Saprotroph	Probable
ASV2048	Fungi;Ascomycota;Orbiliomycetes;Orbiliales;Orbiliaceae;Arthrobotrys;Arthrobotrys flagrans	Orbiliaceae	Saprotroph	Wood Saprotroph	Probable
ASV2094	Fungi;Ascomycota;Sordariomycetes;Microascales;Microascales_fam_Incertae_sedis;Trichurus;Trichurus spiralis	Trichurus spiralis	Saprotroph	Wood Saprotroph	Highly Probable
ASV2208	Fungi;Ascomycota;Orbiliomycetes;Orbiliales;Orbiliaceae;Arthrobotrys;Arthrobotrys musiformis	Orbiliaceae	Saprotroph	Wood Saprotroph	Probable
ASV2273	Fungi;Basidiomycota;Agaricomycetes;Hymenochaetales;Schizoporaceae;Lyomyces;Lyomyces sambuci	Schizoporaceae	Saprotroph	Wood Saprotroph	Probable
ASV2311	Fungi;Basidiomycota;Agaricomycetes;Hymenochaetales;Schizoporaceae;Lyomyces;Lyomyces sambuci	Schizoporaceae	Saprotroph	Wood Saprotroph	Probable
ASV2506	Fungi;Ascomycota;Orbiliomycetes;Orbiliales;Orbiliaceae;Arthrobotrys;Arthrobotrys musiformis	Orbiliaceae	Saprotroph	Wood Saprotroph	Probable
ASV2680	Fungi;Basidiomycota;Agaricomycetes;Boletales;Hygrophoropsidaceae;Hygrophoropsis;Hygrophoropsis aurantiaca	Hygrophoropsis aurantiaca	Saprotroph	Wood Saprotroph	Probable
ASV2782	Fungi;Ascomycota;Orbiliomycetes;Orbiliales;Orbiliaceae;Arthrobotrys;Arthrobotrys musiformis	Orbiliaceae	Saprotroph	Wood Saprotroph	Probable
ASV2799	Fungi;Basidiomycota;Agaricomycetes;Hymenochaetales;Schizoporaceae;Hyphodontia;Hyphodontia pallidula	Schizoporaceae	Saprotroph	Wood Saprotroph	Probable
ASV2862	Fungi;Ascomycota;Orbiliomycetes;Orbiliales;Orbiliaceae;Orbilia;Orbilia blumenaviensis	Orbiliaceae	Saprotroph	Wood Saprotroph	Probable
ASV2879	Fungi;Basidiomycota;Agaricomycetes;Hymenochaetales;Schizoporaceae;Hyphodontia;Hyphodontia alutaria	Schizoporaceae	Saprotroph	Wood Saprotroph	Probable
ASV2882	Fungi;Basidiomycota;Agaricomycetes;Hymenochaetales;Schizoporaceae;Lyomyces;Lyomyces sambuci	Schizoporaceae	Saprotroph	Wood Saprotroph	Probable
ASV2883	Fungi;Basidiomycota;Agaricomycetes;Hymenochaetales;Schizoporaceae;Hyphodontia;Hyphodontia pallidula	Schizoporaceae	Saprotroph	Wood Saprotroph	Probable
ASV3061	Fungi;Ascomycota;Sordariomycetes;Microascales;Microascales_fam_Incertae_sedis;Trichurus;Trichurus spiralis	Trichurus spiralis	Saprotroph	Wood Saprotroph	Highly Probable
ASV3108	Fungi;Ascomycota;Orbiliomycetes;Orbiliales;Orbiliaceae;Arthrobotrys;Arthrobotrys flagrans	Orbiliaceae	Saprotroph	Wood Saprotroph	Probable
ASV3192	Fungi;Ascomycota;Orbiliomycetes;Orbiliales;Orbiliaceae;Arthrobotrys;Arthrobotrys musiformis	Orbiliaceae	Saprotroph	Wood Saprotroph	Probable
ASV3308	Fungi;Ascomycota;Orbiliomycetes;Orbiliales;Orbiliaceae;Arthrobotrys;Arthrobotrys amerosporus	Orbiliaceae	Saprotroph	Wood Saprotroph	Probable
ASV3425	Fungi;Ascomycota;Orbiliomycetes;Orbiliales;Orbiliaceae;Arthrobotrys;Arthrobotrys flagrans	Orbiliaceae	Saprotroph	Wood Saprotroph	Probable
ASV3510	Fungi;Basidiomycota;Agaricomycetes;Agaricales;Omphalotaceae;Rhodocollybia;Rhodocollybia butyracea	Omphalotaceae	Saprotroph	Wood Saprotroph	Probable
ASV3568	Fungi;Ascomycota;Orbiliomycetes;Orbiliales;Orbiliaceae;Arthrobotrys;Arthrobotrys amerosporus	Orbiliaceae	Saprotroph	Wood Saprotroph	Probable
ASV3637	Fungi;Ascomycota;Orbiliomycetes;Orbiliales;Orbiliaceae;Arthrobotrys;Arthrobotrys musiformis	Orbiliaceae	Saprotroph	Wood Saprotroph	Probable
ASV3775	Fungi;Ascomycota;Orbiliomycetes;Orbiliales;Orbiliaceae;Orbilia;Orbilia blumenaviensis	Orbiliaceae	Saprotroph	Wood Saprotroph	Probable
ASV3800	Fungi;Ascomycota;Orbiliomycetes;Orbiliales;Orbiliaceae;Arthrobotrys;Arthrobotrys flagrans	Orbiliaceae	Saprotroph	Wood Saprotroph	Probable
ASV3826	Fungi;Ascomycota;Dothideomycetes;Jahnulales;Aliquandostipitaceae;Jahnula;Jahnula aquatica	Aliquandostipitaceae	Saprotroph	Wood Saprotroph	Probable
ASV3880	Fungi;Ascomycota;Orbiliomycetes;Orbiliales;Orbiliaceae;Arthrobotrys;Arthrobotrys amerosporus	Orbiliaceae	Saprotroph	Wood Saprotroph	Probable
ASV3980	Fungi;Basidiomycota;Agaricomycetes;Boletales;Hygrophoropsidaceae;Hygrophoropsis;Hygrophoropsis aurantiaca	Hygrophoropsis aurantiaca	Saprotroph	Wood Saprotroph	Probable
ASV4217	Fungi;Basidiomycota;Agaricomycetes;Hymenochaetales;Schizoporaceae;Hyphodontia;Hyphodontia alutaria	Schizoporaceae	Saprotroph	Wood Saprotroph	Probable
ASV4223	Fungi;Ascomycota;Orbiliomycetes;Orbiliales;Orbiliaceae;Arthrobotrys;Arthrobotrys musiformis	Orbiliaceae	Saprotroph	Wood Saprotroph	Probable
ASV4290	Fungi;Ascomycota;Orbiliomycetes;Orbiliales;Orbiliaceae;Orbilia;Orbilia blumenaviensis	Orbiliaceae	Saprotroph	Wood Saprotroph	Probable
ASV4419	Fungi;Ascomycota;Orbiliomycetes;Orbiliales;Orbiliaceae;Arthrobotrys;Arthrobotrys amerosporus	Orbiliaceae	Saprotroph	Wood Saprotroph	Probable
ASV4602	Fungi;Basidiomycota;Agaricomycetes;Hymenochaetales;Schizoporaceae;Hyphodontia;Hyphodontia alutaria	Schizoporaceae	Saprotroph	Wood Saprotroph	Probable
ASV4613	Fungi;Ascomycota;Sordariomycetes;Boliniales;Boliniaceae;Camarops;unclassified	Boliniaceae	Saprotroph	Wood Saprotroph	Probable
ASV4615	Fungi;Basidiomycota;Agaricomycetes;Agaricales;Pterulaceae;Coronicium;unclassified	Pterulaceae	Saprotroph	Wood Saprotroph	Probable
ASV4683	Fungi;Ascomycota;Orbiliomycetes;Orbiliales;Orbiliaceae;Arthrobotrys;unclassified	Orbiliaceae	Saprotroph	Wood Saprotroph	Probable
ASV4933	Fungi;Basidiomycota;Agaricomycetes;Hymenochaetales;Schizoporaceae;Hyphodontia;Hyphodontia alutaria	Schizoporaceae	Saprotroph	Wood Saprotroph	Probable
ASV5014	Fungi;Basidiomycota;Agaricomycetes;Hymenochaetales;Schizoporaceae;Hyphodontia;Hyphodontia pallidula	Schizoporaceae	Saprotroph	Wood Saprotroph	Probable
ASV5016	Fungi;Basidiomycota;Agaricomycetes;Agaricales;Omphalotaceae;Rhodocollybia;Rhodocollybia badiialba	Omphalotaceae	Saprotroph	Wood Saprotroph	Probable
ASV5032	Fungi;Basidiomycota;Agaricomycetes;Hymenochaetales;Schizoporaceae;Xylodon;unclassified	Schizoporaceae	Saprotroph	Wood Saprotroph	Probable
ASV5162	Fungi;Ascomycota;Orbiliomycetes;Orbiliales;Orbiliaceae;Arthrobotrys;Arthrobotrys amerosporus	Orbiliaceae	Saprotroph	Wood Saprotroph	Probable
ASV5229	Fungi;Ascomycota;Orbiliomycetes;Orbiliales;Orbiliaceae;unclassified;unclassified	Orbiliaceae	Saprotroph	Wood Saprotroph	Probable
ASV5368	Fungi;Ascomycota;Orbiliomycetes;Orbiliales;Orbiliaceae;Arthrobotrys;Arthrobotrys musiformis	Orbiliaceae	Saprotroph	Wood Saprotroph	Probable
ASV5692	Fungi;Basidiomycota;Agaricomycetes;Hymenochaetales;Schizoporaceae;Lyomyces;Lyomyces sambuci	Schizoporaceae	Saprotroph	Wood Saprotroph	Probable
ASV5752	Fungi;Ascomycota;Orbiliomycetes;Orbiliales;Orbiliaceae;Arthrobotrys;unclassified	Orbiliaceae	Saprotroph	Wood Saprotroph	Probable
ASV5876	Fungi;Basidiomycota;Agaricomycetes;Boletales;Hygrophoropsidaceae;Hygrophoropsis;Hygrophoropsis aurantiaca	Hygrophoropsis aurantiaca	Saprotroph	Wood Saprotroph	Probable
ASV5941	Fungi;Ascomycota;Orbiliomycetes;Orbiliales;Orbiliaceae;unclassified;unclassified	Orbiliaceae	Saprotroph	Wood Saprotroph	Probable
ASV5992	Fungi;Basidiomycota;Agaricomycetes;Hymenochaetales;Schizoporaceae;Lyomyces;Lyomyces sambuci	Schizoporaceae	Saprotroph	Wood Saprotroph	Probable
ASV6143	Fungi;Basidiomycota;Agaricomycetes;Hymenochaetales;Schizoporaceae;Lyomyces;Lyomyces sambuci	Schizoporaceae	Saprotroph	Wood Saprotroph	Probable
ASV6268	Fungi;Basidiomycota;Agaricomycetes;Agaricales;Crepidotaceae;Crepidotus;Crepidotus variabilis	Crepidotaceae	Saprotroph	Wood Saprotroph	Probable
ASV6279	Fungi;Basidiomycota;Agaricomycetes;Hymenochaetales;Schizoporaceae;Hyphodontia;Hyphodontia pallidula	Schizoporaceae	Saprotroph	Wood Saprotroph	Probable
ASV6367	Fungi;Ascomycota;Orbiliomycetes;Orbiliales;Orbiliaceae;Arthrobotrys;Arthrobotrys musiformis	Orbiliaceae	Saprotroph	Wood Saprotroph	Probable
ASV6416	Fungi;Basidiomycota;Agaricomycetes;Hymenochaetales;Schizoporaceae;Hyphodontia;Hyphodontia alutaria	Schizoporaceae	Saprotroph	Wood Saprotroph	Probable
ASV6425	Fungi;Basidiomycota;Dacrymycetes;Dacrymycetales;Dacrymycetaceae;Dacrymycetaceae_gen_Incertae_sedis;unclassified	Dacrymycetaceae	Saprotroph	Wood Saprotroph	Probable
ASV6444	Fungi;Basidiomycota;Agaricomycetes;Agaricales;Omphalotaceae;Omphalotus;Omphalotus illudens	Omphalotaceae	Saprotroph	Wood Saprotroph	Probable
ASV6569	Fungi;Ascomycota;Dothideomycetes;Jahnulales;Aliquandostipitaceae;Jahnula;Jahnula aquatica	Aliquandostipitaceae	Saprotroph	Wood Saprotroph	Probable
ASV6570	Fungi;Basidiomycota;Agaricomycetes;Hymenochaetales;Schizoporaceae;Hyphodontia;Hyphodontia pallidula	Schizoporaceae	Saprotroph	Wood Saprotroph	Probable
ASV6607	Fungi;Basidiomycota;Agaricomycetes;Agaricales;Crepidotaceae;Crepidotus;Crepidotus cesatii	Crepidotaceae	Saprotroph	Wood Saprotroph	Probable
ASV6612	Fungi;Basidiomycota;Agaricomycetes;Agaricales;Crepidotaceae;Crepidotus;Crepidotus variabilis	Crepidotaceae	Saprotroph	Wood Saprotroph	Probable
ASV6675	Fungi;Ascomycota;Orbiliomycetes;Orbiliales;Orbiliaceae;Arthrobotrys;Arthrobotrys flagrans	Orbiliaceae	Saprotroph	Wood Saprotroph	Probable
ASV6792	Fungi;Basidiomycota;Agaricomycetes;Agaricales;Omphalotaceae;Omphalotus;unclassified	Omphalotaceae	Saprotroph	Wood Saprotroph	Probable
ASV7001	Fungi;Ascomycota;Sordariomycetes;Boliniales;Boliniaceae;Pseudovalsaria;Pseudovalsaria ferruginea	Boliniaceae	Saprotroph	Wood Saprotroph	Probable
ASV7016	Fungi;Ascomycota;Orbiliomycetes;Orbiliales;Orbiliaceae;Arthrobotrys;Arthrobotrys amerosporus	Orbiliaceae	Saprotroph	Wood Saprotroph	Probable
ASV7071	Fungi;Ascomycota;Sordariomycetes;Microascales;Microascales_fam_Incertae_sedis;Trichurus;Trichurus spiralis	Trichurus spiralis	Saprotroph	Wood Saprotroph	Highly Probable
ASV7169	Fungi;Ascomycota;Sordariomycetes;Boliniales;Boliniaceae;Camarops;unclassified	Boliniaceae	Saprotroph	Wood Saprotroph	Probable
ASV7374	Fungi;Basidiomycota;Agaricomycetes;Agaricales;Crepidotaceae;Crepidotus;Crepidotus variabilis	Crepidotaceae	Saprotroph	Wood Saprotroph	Probable
ASV7393	Fungi;Ascomycota;Orbiliomycetes;Orbiliales;Orbiliaceae;Arthrobotrys;Arthrobotrys musiformis	Orbiliaceae	Saprotroph	Wood Saprotroph	Probable
ASV7435	Fungi;Basidiomycota;Agaricomycetes;Hymenochaetales;Schizoporaceae;Lyomyces;Lyomyces sambuci	Schizoporaceae	Saprotroph	Wood Saprotroph	Probable
ASV7662	Fungi;Basidiomycota;Agaricomycetes;Polyporales;Steccherinaceae;Steccherinum;Steccherinum ochraceum	Steccherinaceae	Saprotroph	Wood Saprotroph	Probable
ASV7664	Fungi;Ascomycota;Dothideomycetes;Pleosporales;Melanommataceae;Pleotrichocladium;Pleotrichocladium opacum	Melanommataceae	Saprotroph	Wood Saprotroph	Probable
ASV7977	Fungi;Ascomycota;Orbiliomycetes;Orbiliales;Orbiliaceae;Orbilia;Orbilia blumenaviensis	Orbiliaceae	Saprotroph	Wood Saprotroph	Probable
ASV8020	Fungi;Basidiomycota;Agaricomycetes;Agaricales;Crepidotaceae;Crepidotus;Crepidotus variabilis	Crepidotaceae	Saprotroph	Wood Saprotroph	Probable
ASV8077	Fungi;Ascomycota;Dothideomycetes;Pleosporales;Thyridariaceae;Parathyridariella;Parathyridariella dematiacea	Thyridariaceae	Saprotroph	Wood Saprotroph	Probable
ASV8156	Fungi;Basidiomycota;Agaricomycetes;Agaricales;Omphalotaceae;Omphalotus;unclassified	Omphalotaceae	Saprotroph	Wood Saprotroph	Probable
ASV8202	Fungi;Ascomycota;Orbiliomycetes;Orbiliales;Orbiliaceae;Arthrobotrys;Arthrobotrys musiformis	Orbiliaceae	Saprotroph	Wood Saprotroph	Probable
ASV8236	Fungi;Ascomycota;Dothideomycetes;Jahnulales;Aliquandostipitaceae;Jahnula;Jahnula aquatica	Aliquandostipitaceae	Saprotroph	Wood Saprotroph	Probable
ASV8237	Fungi;Ascomycota;Dothideomycetes;Pleosporales;Melanommataceae;Pleotrichocladium;Pleotrichocladium opacum	Melanommataceae	Saprotroph	Wood Saprotroph	Probable
ASV8380	Fungi;Ascomycota;Sordariomycetes;Boliniales;Boliniaceae;Camarops;unclassified	Boliniaceae	Saprotroph	Wood Saprotroph	Probable
ASV8413	Fungi;Ascomycota;Orbiliomycetes;Orbiliales;Orbiliaceae;Arthrobotrys;unclassified	Orbiliaceae	Saprotroph	Wood Saprotroph	Probable
ASV8416	Fungi;Ascomycota;Orbiliomycetes;Orbiliales;Orbiliaceae;Orbilia;Orbilia blumenaviensis	Orbiliaceae	Saprotroph	Wood Saprotroph	Probable
ASV8418	Fungi;Ascomycota;Dothideomycetes;Jahnulales;Aliquandostipitaceae;Jahnula;unclassified	Aliquandostipitaceae	Saprotroph	Wood Saprotroph	Probable
ASV8454	Fungi;Basidiomycota;Agaricomycetes;Polyporales;Steccherinaceae;Junghuhnia;Junghuhnia nitida	Steccherinaceae	Saprotroph	Wood Saprotroph	Probable
ASV8552	Fungi;Basidiomycota;Agaricomycetes;Polyporales;Steccherinaceae;Junghuhnia;Junghuhnia nitida	Steccherinaceae	Saprotroph	Wood Saprotroph	Probable
ASV8664	Fungi;Basidiomycota;Agaricomycetes;Agaricales;Pterulaceae;Coronicium;unclassified	Pterulaceae	Saprotroph	Wood Saprotroph	Probable
ASV8670	Fungi;Basidiomycota;Agaricomycetes;Agaricales;Omphalotaceae;Rhodocollybia;Rhodocollybia butyracea	Omphalotaceae	Saprotroph	Wood Saprotroph	Probable
ASV8685	Fungi;Ascomycota;Orbiliomycetes;Orbiliales;Orbiliaceae;Hyalorbilia;Hyalorbilia multiguttulata	Orbiliaceae	Saprotroph	Wood Saprotroph	Probable
ASV8701	Fungi;Basidiomycota;Agaricomycetes;Agaricales;Omphalotaceae;Rhodocollybia;Rhodocollybia butyracea	Omphalotaceae	Saprotroph	Wood Saprotroph	Probable
ASV8731	Fungi;Ascomycota;Dothideomycetes;Pleosporales;Thyridariaceae;Parathyridariella;Parathyridariella dematiacea	Thyridariaceae	Saprotroph	Wood Saprotroph	Probable
ASV8870	Fungi;Basidiomycota;Agaricomycetes;Hymenochaetales;Schizoporaceae;Hyphodontia;Hyphodontia alutaria	Schizoporaceae	Saprotroph	Wood Saprotroph	Probable
ASV8893	Fungi;Ascomycota;Orbiliomycetes;Orbiliales;Orbiliaceae;Arthrobotrys;Arthrobotrys musiformis	Orbiliaceae	Saprotroph	Wood Saprotroph	Probable
ASV2797	Fungi;Ascomycota;Leotiomycetes;Thelebolales;Thelebolaceae;Thelebolus;Thelebolus globosus	Thelebolus	Saprotroph-Symbiotroph	|Dung Saprotroph|-Endophyte-Plant Saprotroph-Undefined Saprotroph	Probable
ASV6502	Fungi;Ascomycota;Leotiomycetes;Thelebolales;Thelebolaceae;Thelebolus;Thelebolus globosus	Thelebolus	Saprotroph-Symbiotroph	|Dung Saprotroph|-Endophyte-Plant Saprotroph-Undefined Saprotroph	Probable
ASV590	Fungi;Basidiomycota;Cystobasidiomycetes;Cystobasidiomycetes_ord_Incertae_sedis;Symmetrosporaceae;Symmetrospora;Symmetrospora foliicola	Symmetrospora	Saprotroph-Symbiotroph	|Epiphyte|-Plant Saprotroph	Probable
ASV609	Fungi;Basidiomycota;Cystobasidiomycetes;Cystobasidiomycetes_ord_Incertae_sedis;Symmetrosporaceae;Symmetrospora;Symmetrospora coprosmae	Symmetrospora	Saprotroph-Symbiotroph	|Epiphyte|-Plant Saprotroph	Probable
ASV854	Fungi;Basidiomycota;Cystobasidiomycetes;Cystobasidiomycetes_ord_Incertae_sedis;Symmetrosporaceae;Symmetrospora;Symmetrospora symmetrica	Symmetrospora	Saprotroph-Symbiotroph	|Epiphyte|-Plant Saprotroph	Probable
ASV1528	Fungi;Basidiomycota;Cystobasidiomycetes;Cystobasidiomycetes_ord_Incertae_sedis;Symmetrosporaceae;Symmetrospora;Symmetrospora foliicola	Symmetrospora	Saprotroph-Symbiotroph	|Epiphyte|-Plant Saprotroph	Probable
ASV1625	Fungi;Basidiomycota;Cystobasidiomycetes;Cystobasidiomycetes_ord_Incertae_sedis;Symmetrosporaceae;Symmetrospora;Symmetrospora coprosmae	Symmetrospora	Saprotroph-Symbiotroph	|Epiphyte|-Plant Saprotroph	Probable
ASV1685	Fungi;Basidiomycota;Cystobasidiomycetes;Cystobasidiomycetes_ord_Incertae_sedis;Symmetrosporaceae;Symmetrospora;Symmetrospora coprosmae	Symmetrospora	Saprotroph-Symbiotroph	|Epiphyte|-Plant Saprotroph	Probable
ASV4739	Fungi;Basidiomycota;Cystobasidiomycetes;Cystobasidiomycetes_ord_Incertae_sedis;Symmetrosporaceae;Symmetrospora;Symmetrospora symmetrica	Symmetrospora	Saprotroph-Symbiotroph	|Epiphyte|-Plant Saprotroph	Probable
ASV5201	Fungi;Basidiomycota;Cystobasidiomycetes;Cystobasidiomycetes_ord_Incertae_sedis;Symmetrosporaceae;Symmetrospora;Symmetrospora symmetrica	Symmetrospora	Saprotroph-Symbiotroph	|Epiphyte|-Plant Saprotroph	Probable
ASV5648	Fungi;Basidiomycota;Cystobasidiomycetes;Cystobasidiomycetes_ord_Incertae_sedis;Symmetrosporaceae;Symmetrospora;Symmetrospora symmetrica	Symmetrospora	Saprotroph-Symbiotroph	|Epiphyte|-Plant Saprotroph	Probable
ASV6812	Fungi;Basidiomycota;Cystobasidiomycetes;Cystobasidiomycetes_ord_Incertae_sedis;Symmetrosporaceae;Symmetrospora;Symmetrospora coprosmae	Symmetrospora	Saprotroph-Symbiotroph	|Epiphyte|-Plant Saprotroph	Probable
ASV7691	Fungi;Basidiomycota;Cystobasidiomycetes;Cystobasidiomycetes_ord_Incertae_sedis;Microsporomycetaceae;Microsporomyces;Microsporomyces bloemfonteinensis	Microsporomyces	Saprotroph-Symbiotroph	|Epiphyte|-Plant Saprotroph	Probable
ASV8172	Fungi;Basidiomycota;Cystobasidiomycetes;Cystobasidiomycetes_ord_Incertae_sedis;Symmetrosporaceae;Symmetrospora;Symmetrospora coprosmae	Symmetrospora	Saprotroph-Symbiotroph	|Epiphyte|-Plant Saprotroph	Probable
ASV8447	Fungi;Ascomycota;Dothideomycetes;Venturiales;Venturiales_fam_Incertae_sedis;Cylindrosympodioides;Cylindrosympodioides brabeji	Cylindrosympodioides	Saprotroph-Symbiotroph	|Epiphyte|-Plant Saprotroph	Probable
ASV8771	Fungi;Basidiomycota;Cystobasidiomycetes;Cystobasidiomycetes_ord_Incertae_sedis;Symmetrosporaceae;Symmetrospora;Symmetrospora foliicola	Symmetrospora	Saprotroph-Symbiotroph	|Epiphyte|-Plant Saprotroph	Probable
ASV795	Fungi;Basidiomycota;Cystobasidiomycetes;Buckleyzymales;Buckleyzymaceae;Buckleyzyma;unclassified	Buckleyzyma	Saprotroph-Symbiotroph	|Epiphyte|-Plant Saprotroph-Undefined Saprotroph	Probable
ASV1354	Fungi;Basidiomycota;Cystobasidiomycetes;Buckleyzymales;Buckleyzymaceae;Buckleyzyma;unclassified	Buckleyzyma	Saprotroph-Symbiotroph	|Epiphyte|-Plant Saprotroph-Undefined Saprotroph	Probable
ASV1826	Fungi;Basidiomycota;Cystobasidiomycetes;Buckleyzymales;Buckleyzymaceae;Buckleyzyma;Buckleyzyma salicina	Buckleyzyma	Saprotroph-Symbiotroph	|Epiphyte|-Plant Saprotroph-Undefined Saprotroph	Probable
ASV2083	Fungi;Basidiomycota;Cystobasidiomycetes;Buckleyzymales;Buckleyzymaceae;Buckleyzyma;unclassified	Buckleyzyma	Saprotroph-Symbiotroph	|Epiphyte|-Plant Saprotroph-Undefined Saprotroph	Probable
ASV2113	Fungi;Basidiomycota;Cystobasidiomycetes;Buckleyzymales;Buckleyzymaceae;Buckleyzyma;unclassified	Buckleyzyma	Saprotroph-Symbiotroph	|Epiphyte|-Plant Saprotroph-Undefined Saprotroph	Probable
ASV3023	Fungi;Basidiomycota;Cystobasidiomycetes;Buckleyzymales;Buckleyzymaceae;Buckleyzyma;Buckleyzyma salicina	Buckleyzyma	Saprotroph-Symbiotroph	|Epiphyte|-Plant Saprotroph-Undefined Saprotroph	Probable
ASV3447	Fungi;Basidiomycota;Cystobasidiomycetes;Buckleyzymales;Buckleyzymaceae;Buckleyzyma;Buckleyzyma salicina	Buckleyzyma	Saprotroph-Symbiotroph	|Epiphyte|-Plant Saprotroph-Undefined Saprotroph	Probable
ASV6504	Fungi;Basidiomycota;Cystobasidiomycetes;Buckleyzymales;Buckleyzymaceae;Buckleyzyma;unclassified	Buckleyzyma	Saprotroph-Symbiotroph	|Epiphyte|-Plant Saprotroph-Undefined Saprotroph	Probable
ASV7630	Fungi;Basidiomycota;Cystobasidiomycetes;Buckleyzymales;Buckleyzymaceae;Buckleyzyma;unclassified	Buckleyzyma	Saprotroph-Symbiotroph	|Epiphyte|-Plant Saprotroph-Undefined Saprotroph	Probable
ASV3641	Fungi;Neocallimastigomycota;Neocallimastigomycetes;Neocallimastigales;Neocallimastigaceae;Piromyces;Piromyces finnis	Neocallimastigaceae	Saprotroph-Symbiotroph	Animal Endosymbiont-Plant Saprotroph	Highly Probable
ASV2939	Fungi;Ascomycota;Leotiomycetes;Helotiales;Helotiaceae;Scytalidium;unclassified	Helotiaceae	Saprotroph-Symbiotroph	Ectomycorrhizal-Fungal Parasite-Plant Pathogen-Wood Saprotroph	Probable
ASV4919	Fungi;Ascomycota;Leotiomycetes;Helotiales;Helotiaceae;Scytalidium;unclassified	Helotiaceae	Saprotroph-Symbiotroph	Ectomycorrhizal-Fungal Parasite-Plant Pathogen-Wood Saprotroph	Probable
ASV6069	Fungi;Ascomycota;Leotiomycetes;Helotiales;Helotiaceae;Scytalidium;unclassified	Helotiaceae	Saprotroph-Symbiotroph	Ectomycorrhizal-Fungal Parasite-Plant Pathogen-Wood Saprotroph	Probable
ASV6389	Fungi;Ascomycota;Leotiomycetes;Helotiales;Helotiaceae;Scytalidium;unclassified	Helotiaceae	Saprotroph-Symbiotroph	Ectomycorrhizal-Fungal Parasite-Plant Pathogen-Wood Saprotroph	Probable
[truncated: 206 more rows]

## Sheet: Supplementary Table S3
Supplementary Table S3.	Differential abundance in fungal phyla of sewage slugde from different WWTPs and casts of earthworm species Eisenia andrei analyzed using negative binomial models as implemented in the package DESeq2 (Love et al., 2014)
Positive and negative log2FoldChange indicate significant increase and decrease in abundance of cast over sludge
baseMean	log2FoldChange	lfcSE	stat	pvalue	padj	Kingdom	Phylum	WWTP
4673.97	1.20188	0.484362	2.48137	0.0130878	0.0449752	Fungi	Ascomycota	Caldas de Reis
4673.97	-2.60083	0.484873	-5.36394	8.14274e-08	5.21135e-07	Fungi	Ascomycota	InLeit
4673.97	-3.0146	0.484502	-6.22207	4.90652e-10	5.23363e-09	Fungi	Ascomycota	Burela
9815.61	6.40416	0.986522	6.49165	8.4901e-11	1.35842e-09	Fungi	Basidiomycota	Vilagarcia de Arousa
9815.61	-1.03446	0.361643	-2.86044	0.00423048	0.0225626	Fungi	Basidiomycota	Moaña
9815.61	-1.56226	0.626498	-2.49364	0.0126442	0.0449752	Fungi	Basidiomycota	Miño
9815.61	-1.63396	0.626481	-2.60816	0.00910302	0.0416138	Fungi	Basidiomycota	Caldas de Reis
54.4408	9.98332	1.53028	6.52386	6.85202e-11	1.35842e-09	Fungi	Mortierellomycota	Burela
54.4408	8.32779	1.53694	5.41843	6.01248e-08	4.80998e-07	Fungi	Mortierellomycota	Caldas de Reis
54.4408	3.80018	1.55155	2.44927	0.0143144	0.0449752	Fungi	Mortierellomycota	InLeit
54.4408	3.29966	1.3627	2.42141	0.0154602	0.0449752	Fungi	Mortierellomycota	Vilagarcia de Arousa

## Sheet: Supplementary Table S4
Supplementary Table S4.	Differential abundance in fungal genera of sewage slugde from different WWTPs and casts of earthworm species Eisenia andrei analyzed using negative binomial models as implemented in the package DESeq2 (Love et al., 2014)
Positive and negative log2FoldChange indicate significant increase and decrease in abundance of cast over sludge
baseMean	log2FoldChange	lfcSE	stat	pvalue	padj	Phylum	Class	Order	Family	Genus	WWTP	ASV
10143.6	-5.5391	1.03038	-5.37577	7.62546e-08	2.26417e-06	Basidiomycota	Tremellomycetes	Trichosporonales	Trichosporonaceae	unclassified	Caldas de Reis	ASV1
10143.6	3.25581	1.02372	3.18038	0.00147082	0.0231729	Basidiomycota	Tremellomycetes	Trichosporonales	Trichosporonaceae	unclassified	Cerceda	ASV1
10143.6	-2.76123	0.590995	-4.67218	2.98025e-06	7.07923e-05	Basidiomycota	Tremellomycetes	Trichosporonales	Trichosporonaceae	unclassified	Moaña	ASV1
137.223	2.19792	0.629082	3.49385	0.000476101	0.00825956	Basidiomycota	Cystobasidiomycetes	Cystobasidiales	Cystobasidiaceae	Cystobasidium	Moaña	ASV11
35.2733	25.1186	2.21802	11.3248	9.89493e-30	2.18254e-27	Ascomycota	Saccharomycetes	Saccharomycetales	Debaryomycetaceae	Debaryomyces	InLeit	ASV110
35.2733	-14.1347	2.13954	-6.60644	3.93671e-11	1.8419e-09	Ascomycota	Saccharomycetes	Saccharomycetales	Debaryomycetaceae	Debaryomyces	Burela	ASV110
35.2733	22.5961	2.31801	9.74808	1.87982e-22	2.07317e-20	Ascomycota	Saccharomycetes	Saccharomycetales	Debaryomycetaceae	Debaryomyces	Caldas de Reis	ASV110
36.4492	10.012	2.25781	4.43439	9.23347e-06	0.000209654	Ascomycota	Eurotiomycetes	Eurotiales	Trichocomaceae	Thermomyces	Caldas de Reis	ASV114
23.3486	6.13759	1.49695	4.10006	4.13047e-05	0.000850326	Ascomycota	Sordariomycetes	Glomerellales	Plectosphaerellaceae	Plectosphaerella	Caldas de Reis	ASV124
213.937	8.82565	0.994875	8.87111	7.24181e-19	6.21187e-17	Ascomycota	Sordariomycetes	Hypocreales	Nectriaceae	Paracremonium	InLeit	ASV129
213.937	3.91652	0.918902	4.26218	2.02445e-05	0.000440247	Ascomycota	Sordariomycetes	Hypocreales	Nectriaceae	Paracremonium	Burela	ASV129
128.912	-4.34307	1.44357	-3.00857	0.00262484	0.0401262	Ascomycota	Saccharomycetes	Saccharomycetales	Dipodascaceae	Dipodascus	InLeit	ASV13
128.912	-6.13501	1.35118	-4.54048	5.61253e-06	0.000129339	Ascomycota	Saccharomycetes	Saccharomycetales	Dipodascaceae	Dipodascus	Burela	ASV13
128.912	-23.7034	1.62591	-14.5785	3.84619e-48	1.48463e-45	Ascomycota	Saccharomycetes	Saccharomycetales	Dipodascaceae	Dipodascus	Caldas de Reis	ASV13
128.912	-7.46517	1.35216	-5.52094	3.37191e-08	1.0625e-06	Ascomycota	Saccharomycetes	Saccharomycetales	Dipodascaceae	Dipodascus	Cerceda	ASV13
128.912	-3.88405	0.799359	-4.85895	1.18012e-06	2.89223e-05	Ascomycota	Saccharomycetes	Saccharomycetales	Dipodascaceae	Dipodascus	Moaña	ASV13
75.4465	13.57	2.5032	5.42106	5.92479e-08	1.7937e-06	Ascomycota	Leotiomycetes	Thelebolales	Pseudeurotiaceae	unclassified	Caldas de Reis	ASV135
27.7776	5.60523	1.74803	3.20661	0.00134311	0.021379	Ascomycota	Sordariomycetes	Sordariomycetidae_ord_Incertae_sedis	Sordariomycetidae_fam_Incertae_sedis	Myxocephala	InLeit	ASV139
59.8623	6.61831	1.24857	5.30072	1.15345e-07	3.18022e-06	Ascomycota	Sordariomycetes	Microascales	Microascaceae	unclassified	InLeit	ASV149
415.858	7.04866	1.38994	5.07121	3.9529e-07	1.03445e-05	Ascomycota	Dothideomycetes	Dothideomycetes_ord_Incertae_sedis	Eremomycetaceae	Arthrographis	InLeit	ASV15
415.858	10.9578	1.38154	7.93154	2.16448e-15	1.19356e-13	Ascomycota	Dothideomycetes	Dothideomycetes_ord_Incertae_sedis	Eremomycetaceae	Arthrographis	Burela	ASV15
415.858	11.1677	1.38075	8.08809	6.06068e-16	3.74308e-14	Ascomycota	Dothideomycetes	Dothideomycetes_ord_Incertae_sedis	Eremomycetaceae	Arthrographis	Caldas de Reis	ASV15
415.858	5.55938	1.03889	5.35125	8.73464e-08	2.45205e-06	Ascomycota	Dothideomycetes	Dothideomycetes_ord_Incertae_sedis	Eremomycetaceae	Arthrographis	Cerceda	ASV15
415.858	6.50589	1.06642	6.1007	1.05603e-09	4.07628e-08	Ascomycota	Dothideomycetes	Dothideomycetes_ord_Incertae_sedis	Eremomycetaceae	Arthrographis	Miño	ASV15
415.858	2.52678	0.600303	4.20918	2.56303e-05	0.000534772	Ascomycota	Dothideomycetes	Dothideomycetes_ord_Incertae_sedis	Eremomycetaceae	Arthrographis	Moaña	ASV15
415.858	6.07396	1.04485	5.81322	6.12842e-09	2.20053e-07	Ascomycota	Dothideomycetes	Dothideomycetes_ord_Incertae_sedis	Eremomycetaceae	Arthrographis	Ordes	ASV15
62.0697	12.8116	2.29359	5.58584	2.32579e-08	7.53594e-07	Mortierellomycota	Mortierellomycetes	Mortierellales	Mortierellaceae	Mortierella	Burela	ASV157
42.9856	15.3704	2.15485	7.13295	9.82375e-13	4.89286e-11	Ascomycota	Eurotiomycetes	Eurotiales	Aspergillaceae	Penicillium	InLeit	ASV159
42.9856	20.3164	2.00407	10.1376	3.76281e-24	5.28162e-22	Ascomycota	Eurotiomycetes	Eurotiales	Aspergillaceae	Penicillium	Caldas de Reis	ASV159
33.8468	6.33688	1.50049	4.22321	2.40848e-05	0.00050941	Ascomycota	Pezizomycetes	Pezizales	Pyronemataceae	Scutellinia	Moaña	ASV167
128.291	-4.19566	1.0424	-4.02501	5.69717e-05	0.00112775	Ascomycota	Eurotiomycetes	Chaetothyriales	Herpotrichiellaceae	Exophiala	Burela	ASV17
18.9643	27.0417	2.26557	11.936	7.68647e-33	1.97798e-30	Ascomycota	Saccharomycetes	Saccharomycetales	Trichomonascaceae	Wickerhamiella	InLeit	ASV177
18.9643	-18.8126	2.12398	-8.85722	8.20351e-19	6.66643e-17	Ascomycota	Saccharomycetes	Saccharomycetales	Trichomonascaceae	Wickerhamiella	Burela	ASV177
18.9643	-36.102	2.27413	-15.8751	9.42228e-57	7.274e-54	Ascomycota	Saccharomycetes	Saccharomycetales	Trichomonascaceae	Wickerhamiella	Caldas de Reis	ASV177
7.91365	-14.2606	2.99825	-4.7563	1.97174e-06	4.75683e-05	Basidiomycota	Tremellomycetes	Tremellales	Cryptococcaceae	Cryptococcus	Burela	ASV180
7.91365	-30.349	2.95668	-10.2645	1.01798e-24	1.57176e-22	Basidiomycota	Tremellomycetes	Tremellales	Cryptococcaceae	Cryptococcus	Cerceda	ASV180
7.91365	-34.8672	1.71101	-20.3781	2.61387e-92	4.03582e-89	Basidiomycota	Tremellomycetes	Tremellales	Cryptococcaceae	Cryptococcus	Moaña	ASV180
7.91365	-25.2602	2.96191	-8.52835	1.48446e-17	1.09143e-15	Basidiomycota	Tremellomycetes	Tremellales	Cryptococcaceae	Cryptococcus	Ordes	ASV180
14876.5	6.99841	0.85132	8.22066	2.02393e-16	1.35868e-14	Basidiomycota	Tremellomycetes	Trichosporonales	Trichosporonaceae	Apiotrichum	InLeit	ASV2
14876.5	2.84176	0.776815	3.65822	0.000253975	0.00461337	Basidiomycota	Tremellomycetes	Trichosporonales	Trichosporonaceae	Apiotrichum	Burela	ASV2
14876.5	-6.19992	0.776962	-7.9797	1.46693e-15	8.38865e-14	Basidiomycota	Tremellomycetes	Trichosporonales	Trichosporonaceae	Apiotrichum	Caldas de Reis	ASV2
13.9797	-15.5345	3.05747	-5.08084	3.75768e-07	1.00032e-05	Ascomycota	Saccharomycetes	Saccharomycetales	Debaryomycetaceae	Meyerozyma	Burela	ASV209
220.682	6.97612	1.29901	5.37035	7.85835e-08	2.2893e-06	Basidiomycota	Tremellomycetes	unclassified	unclassified	unclassified	InLeit	ASV21
9.27153	-13.741	3.18451	-4.31494	1.5965e-05	0.000352141	Ascomycota	Saccharomycetes	Saccharomycetales	Debaryomycetaceae	Kurtzmaniella	Burela	ASV218
27.6144	32.6539	2.30015	14.1964	9.64326e-46	2.97784e-43	Ascomycota	Sordariomycetes	Hypocreales	Nectriaceae	Fusarium	Caldas de Reis	ASV223
262.572	15.7783	2.56307	6.156	7.46032e-10	3.03125e-08	Ascomycota	Sordariomycetes	Sordariales	Chaetomiaceae	unclassified	InLeit	ASV24
262.572	24.6429	2.49404	9.88071	5.04741e-23	6.49433e-21	Ascomycota	Sordariomycetes	Sordariales	Chaetomiaceae	unclassified	Burela	ASV24
262.572	26.6039	2.49303	10.6713	1.38671e-26	2.37897e-24	Ascomycota	Sordariomycetes	Sordariales	Chaetomiaceae	unclassified	Caldas de Reis	ASV24
133.48	4.52496	1.2772	3.54289	0.000395773	0.00702383	Basidiomycota	Tremellomycetes	Trichosporonales	Trichosporonaceae	Pascua	InLeit	ASV26
133.48	-4.89922	1.23901	-3.95413	7.68121e-05	0.00148247	Basidiomycota	Tremellomycetes	Trichosporonales	Trichosporonaceae	Pascua	Burela	ASV26
133.48	-3.10898	0.821279	-3.78553	0.00015338	0.00285324	Basidiomycota	Tremellomycetes	Trichosporonales	Trichosporonaceae	Pascua	Cerceda	ASV26
133.48	-2.9932	0.820111	-3.64975	0.000262497	0.00471274	Basidiomycota	Tremellomycetes	Trichosporonales	Trichosporonaceae	Pascua	Miño	ASV26
133.48	-2.68068	0.82663	-3.24291	0.00118317	0.0192297	Basidiomycota	Tremellomycetes	Trichosporonales	Trichosporonaceae	Pascua	Ordes	ASV26
10.966	20.8642	4.74467	4.39741	1.09552e-05	0.000245143	Ascomycota	Eurotiomycetes	Onygenales	Onygenaceae	Leucothecium	Burela	ASV277
10.966	25.8281	4.72501	5.46627	4.59613e-08	1.41928e-06	Ascomycota	Eurotiomycetes	Onygenales	Onygenaceae	Leucothecium	Cerceda	ASV277
10.966	19.0331	4.72462	4.02849	5.61358e-05	0.00112563	Ascomycota	Eurotiomycetes	Onygenales	Onygenaceae	Leucothecium	Miño	ASV277
10.966	26.2954	2.72349	9.65507	4.67831e-22	4.81554e-20	Ascomycota	Eurotiomycetes	Onygenales	Onygenaceae	Leucothecium	Moaña	ASV277
10.966	23.7715	4.71673	5.03983	4.65939e-07	1.19902e-05	Ascomycota	Eurotiomycetes	Onygenales	Onygenaceae	Leucothecium	Ordes	ASV277
16.5905	7.27266	2.16438	3.36015	0.000778997	0.0127954	Ascomycota	Sordariomycetes	Microascales	Microascaceae	Scedosporium	Caldas de Reis	ASV286
61.8381	10.7646	1.55255	6.93352	4.10498e-12	1.98065e-10	Ascomycota	Sordariomycetes	Glomerellales	Plectosphaerellaceae	Acrostalagmus	Caldas de Reis	ASV31
10.6163	-6.38447	1.85625	-3.43945	0.000582894	0.00988999	Basidiomycota	Tremellomycetes	Cystofilobasidiales	Mrakiaceae	Tausonia	Burela	ASV330
331.768	-13.0911	2.27354	-5.75803	8.5099e-09	2.9862e-07	Ascomycota	Saccharomycetes	Saccharomycetales	Debaryomycetaceae	Debaryomycetaceae_gen_Incertae_sedis	InLeit	ASV36
331.768	-8.84009	2.27967	-3.8778	0.000105407	0.00200924	Ascomycota	Saccharomycetes	Saccharomycetales	Debaryomycetaceae	Debaryomycetaceae_gen_Incertae_sedis	Vilagarcia de Arousa	ASV36
65.3077	24.3583	3.00028	8.11866	4.71351e-16	3.03236e-14	Ascomycota	Sordariomycetes	Hypocreales	Nectriaceae	Neocosmospora	InLeit	ASV39
65.3077	32.7879	2.9656	11.0561	2.04879e-28	3.95416e-26	Ascomycota	Sordariomycetes	Hypocreales	Nectriaceae	Neocosmospora	Caldas de Reis	ASV39
65.3077	26.1791	2.98447	8.77177	1.75873e-18	1.35774e-16	Ascomycota	Sordariomycetes	Hypocreales	Nectriaceae	Neocosmospora	Ordes	ASV39
97.7296	5.52405	1.37849	4.00732	6.14106e-05	0.00120023	Ascomycota	Sordariomycetes	unclassified	unclassified	unclassified	Burela	ASV51
97.7296	10.9827	1.38788	7.9133	2.50652e-15	1.33451e-13	Ascomycota	Sordariomycetes	unclassified	unclassified	unclassified	Caldas de Reis	ASV51
97.7296	2.80996	0.616919	4.55483	5.24292e-06	0.000122652	Ascomycota	Sordariomycetes	unclassified	unclassified	unclassified	Moaña	ASV51
99.349	-4.02978	1.30841	-3.07992	0.00207059	0.0322928	Ascomycota	Saccharomycetes	Saccharomycetales	Saccharomycetales_fam_Incertae_sedis	Candida	Burela	ASV54
99.349	-5.7692	1.63711	-3.52401	0.000425063	0.00745793	Ascomycota	Saccharomycetes	Saccharomycetales	Saccharomycetales_fam_Incertae_sedis	Candida	Caldas de Reis	ASV54
112.238	16.8773	2.59989	6.49155	8.49594e-11	3.74792e-09	Ascomycota	Sordariomycetes	Microascales	Microascaceae	Microascus	InLeit	ASV55
112.238	20.3021	2.52966	8.02564	1.00995e-15	5.99756e-14	Ascomycota	Sordariomycetes	Microascales	Microascaceae	Microascus	Burela	ASV55
112.238	17.9072	2.51034	7.13338	9.79343e-13	4.89286e-11	Ascomycota	Sordariomycetes	Microascales	Microascaceae	Microascus	Caldas de Reis	ASV55
112.238	22.6655	2.49543	9.0828	1.05819e-19	1.02115e-17	Ascomycota	Sordariomycetes	Microascales	Microascaceae	Microascus	Miño	ASV55
8.98589	-11.8227	3.47342	-3.40375	0.000664672	0.011035	Ascomycota	Eurotiomycetes	unclassified	unclassified	unclassified	Burela	ASV561
19.417	27.4046	9.16961	2.98863	0.00280232	0.0424195	Ascomycota	Sordariomycetes	Microascales	Microascaceae	Pseudallescheria	Caldas de Reis	ASV57
19.417	27.2005	5.30251	5.12974	2.9015e-07	7.85951e-06	Ascomycota	Sordariomycetes	Microascales	Microascaceae	Pseudallescheria	Moaña	ASV57
32.1117	-28.3729	3.34369	-8.48552	2.1475e-17	1.50715e-15	Ascomycota	Eurotiomycetes	Eurotiales	Aspergillaceae	unclassified	InLeit	ASV64
328.251	5.35402	0.94651	5.65659	1.5441e-08	5.29797e-07	Ascomycota	Sordariomycetes	Hypocreales	unclassified	unclassified	Burela	ASV66
328.251	8.18616	1.31268	6.2362	4.48329e-10	1.87086e-08	Ascomycota	Sordariomycetes	Hypocreales	unclassified	unclassified	Caldas de Reis	ASV66
30.2471	-5.50069	1.58192	-3.47722	0.000506633	0.00869158	Basidiomycota	Tremellomycetes	Tremellales	unclassified	unclassified	Moaña	ASV68
30.2471	16.0353	2.87136	5.58457	2.34278e-08	7.53594e-07	Basidiomycota	Tremellomycetes	Tremellales	unclassified	unclassified	Ordes	ASV68
66.7407	9.58407	1.71424	5.59086	2.2595e-08	7.53594e-07	Basidiomycota	unclassified	unclassified	unclassified	unclassified	Caldas de Reis	ASV69
179.921	2.08225	0.607171	3.42943	0.00060484	0.0101508	Ascomycota	Eurotiomycetes	Eurotiales	Aspergillaceae	Aspergillus	Moaña	ASV79
2526.02	-3.25702	0.49893	-6.52801	6.66507e-11	3.02673e-09	Ascomycota	unclassified	unclassified	unclassified	unclassified	Burela	ASV8
2526.02	-4.4491	0.496338	-8.96386	3.13503e-19	2.84735e-17	Ascomycota	unclassified	unclassified	unclassified	unclassified	Caldas de Reis	ASV8
2526.02	6.0929	1.0418	5.84846	4.96142e-09	1.8684e-07	Ascomycota	unclassified	unclassified	unclassified	unclassified	Vilagarcia de Arousa	ASV8
38.2762	-19.8831	2.02062	-9.84008	7.56491e-23	8.98479e-21	Ascomycota	Sordariomycetes	Hypocreales	Nectriaceae	unclassified	Burela	ASV80
38.2762	31.8677	2.02599	15.7294	9.51251e-56	4.89577e-53	Ascomycota	Sordariomycetes	Hypocreales	Nectriaceae	unclassified	Caldas de Reis	ASV80
115.476	16.0324	2.99366	5.35546	8.53403e-08	2.4401e-06	Ascomycota	Leotiomycetes	Thelebolales	unclassified	unclassified	Miño	ASV88
115.476	-17.3843	2.98439	-5.82509	5.70803e-09	2.09838e-07	Ascomycota	Leotiomycetes	Thelebolales	unclassified	unclassified	Ordes	ASV88
496.08	2.75384	0.676829	4.06874	4.72681e-05	0.000960289	Basidiomycota	Tremellomycetes	Trichosporonales	Trichosporonaceae	Cutaneotrichosporon	InLeit	ASV9
496.08	-4.29391	0.681309	-6.30244	2.92988e-10	1.25659e-08	Basidiomycota	Tremellomycetes	Trichosporonales	Trichosporonaceae	Cutaneotrichosporon	Caldas de Reis	ASV9
496.08	-2.81295	0.662283	-4.24736	2.16304e-05	0.000463852	Basidiomycota	Tremellomycetes	Trichosporonales	Trichosporonaceae	Cutaneotrichosporon	Cerceda	ASV9
496.08	-3.2878	0.664214	-4.94991	7.42465e-07	1.87929e-05	Basidiomycota	Tremellomycetes	Trichosporonales	Trichosporonaceae	Cutaneotrichosporon	Miño	ASV9
37.6364	10.4246	2.10929	4.94223	7.72354e-07	1.92341e-05	Ascomycota	Sordariomycetes	Glomerellales	Plectosphaerellaceae	Gibellulopsis	Caldas de Reis	ASV93
37.6364	6.79315	2.11277	3.21528	0.00130316	0.0209591	Ascomycota	Sordariomycetes	Glomerellales	Plectosphaerellaceae	Gibellulopsis	Miño	ASV93
114.914	5.99961	1.63925	3.65996	0.00025225	0.00461337	Ascomycota	Saccharomycetes	Saccharomycetales	unclassified	unclassified	InLeit	ASV96
114.914	-4.28994	1.41213	-3.03792	0.00238215	0.0367804	Ascomycota	Saccharomycetes	Saccharomycetales	unclassified	unclassified	Burela	ASV96
114.914	-8.6245	1.41111	-6.11185	9.84813e-10	3.89885e-08	Ascomycota	Saccharomycetes	Saccharomycetales	unclassified	unclassified	Caldas de Reis	ASV96
114.914	5.48748	1.41964	3.8654	0.000110907	0.0020883	Ascomycota	Saccharomycetes	Saccharomycetales	unclassified	unclassified	Ordes	ASV96

## Sheet: Supplementary Table S5
Supplementary Table S5.	Differential abundance in fungal ASVs (amplicon sequence variants) of sewage slugde from different WWTPs and casts of earthworm species Eisenia andrei analyzed using negative binomial models as implemented in the package DESeq2 (Love et al., 2014)
Positive and negative log2FoldChange indicate significant increase and decrease in abundance of cast over sludge
baseMean	log2FoldChange	lfcSE	stat	pvalue	padj	Phylum	Class	Order	Family	Genus	Species	WWTP	ASV
8527.3	4.44511	1.28983	3.44627	0.000568389	0.0179769	Basidiomycota	Tremellomycetes	Trichosporonales	Trichosporonaceae	unclassified	unclassified	Burela	ASV1
8527.3	-4.31758	1.27173	-3.39505	0.000686161	0.0206456	Basidiomycota	Tremellomycetes	Trichosporonales	Trichosporonaceae	unclassified	unclassified	Caldas de Reis	ASV1
33.5229	-13.607	3.77391	-3.60554	0.000311502	0.0110625	Ascomycota	Eurotiomycetes	Eurotiales	Aspergillaceae	Aspergillus	unclassified	Burela	ASV109
33.5229	33.5292	3.7705	8.89253	5.9735e-19	2.53874e-16	Ascomycota	Eurotiomycetes	Eurotiales	Aspergillaceae	Aspergillus	unclassified	InLeit	ASV109
179.616	10.4893	1.7684	5.93155	3.00096e-09	3.00096e-07	Basidiomycota	Cystobasidiomycetes	Cystobasidiales	Cystobasidiaceae	Cystobasidium	slooffiae	Cerceda	ASV11
29.7044	30.7854	4.92736	6.24785	4.16147e-10	4.63902e-08	Ascomycota	Saccharomycetes	Saccharomycetales	Debaryomycetaceae	Debaryomyces	prosopidis	Caldas de Reis	ASV110
19.4103	34.4939	6.26339	5.50722	3.64538e-08	2.88239e-06	Ascomycota	Eurotiomycetes	Eurotiales	Trichocomaceae	Thermomyces	unclassified	Caldas de Reis	ASV114
19.4103	27.258	6.2752	4.34377	1.40057e-05	0.000700283	Ascomycota	Eurotiomycetes	Eurotiales	Trichocomaceae	Thermomyces	unclassified	Miño	ASV114
19.4103	24.9042	6.31631	3.94284	8.05238e-05	0.00340101	Ascomycota	Eurotiomycetes	Eurotiales	Trichocomaceae	Thermomyces	unclassified	Ordes	ASV114
10.6634	23.0928	5.87086	3.93346	8.37305e-05	0.00347175	Ascomycota	Eurotiomycetes	Eurotiales	Aspergillaceae	Aspergillus	unclassified	Burela	ASV115
10.6634	23.1266	5.87089	3.9392	8.17547e-05	0.00343168	Ascomycota	Eurotiomycetes	Eurotiales	Aspergillaceae	Aspergillus	unclassified	Cerceda	ASV115
10.6634	21.1468	5.86842	3.60348	0.000313979	0.0110625	Ascomycota	Eurotiomycetes	Eurotiales	Aspergillaceae	Aspergillus	unclassified	Ordes	ASV115
25.9524	-17.5704	2.32852	-7.54572	4.49787e-14	8.99573e-12	Ascomycota	Saccharomycetes	Saccharomycetales	unclassified	unclassified	unclassified	Burela	ASV119
25.9524	-7.32306	2.22939	-3.28479	0.0010206	0.02916	Ascomycota	Saccharomycetes	Saccharomycetales	unclassified	unclassified	unclassified	Caldas de Reis	ASV119
25.9524	33.9591	2.33696	14.5313	7.6747e-48	1.3047e-44	Ascomycota	Saccharomycetes	Saccharomycetales	unclassified	unclassified	unclassified	InLeit	ASV119
25.9524	38.9445	2.32791	16.7294	8.00461e-63	2.72157e-59	Ascomycota	Saccharomycetes	Saccharomycetales	unclassified	unclassified	unclassified	Ordes	ASV119
122.941	-26.6007	7.4789	-3.55677	0.000375442	0.0126386	Ascomycota	unclassified	unclassified	unclassified	unclassified	unclassified	Miño	ASV12
122.941	-25.937	7.48439	-3.46548	0.000529281	0.0169769	Ascomycota	unclassified	unclassified	unclassified	unclassified	unclassified	Ordes	ASV12
2.57554	-20.1622	5.3167	-3.79224	0.000149293	0.00567145	Ascomycota	Eurotiomycetes	Eurotiales	Aspergillaceae	Aspergillus	unclassified	Moaña	ASV120
19.3871	20.4212	6.51143	3.13622	0.00171143	0.043916	Ascomycota	unclassified	unclassified	unclassified	unclassified	unclassified	Burela	ASV123
19.3871	27.6392	6.48843	4.25977	2.04639e-05	0.00098691	Ascomycota	unclassified	unclassified	unclassified	unclassified	unclassified	Caldas de Reis	ASV123
29.164	38.7	6.95434	5.56488	2.62336e-08	2.12368e-06	Ascomycota	Dothideomycetes	Dothideomycetes_ord_Incertae_sedis	Eremomycetaceae	Arthrographis	kalrae	Caldas de Reis	ASV126
29.164	36.215	6.95458	5.20736	1.91545e-07	1.26636e-05	Ascomycota	Dothideomycetes	Dothideomycetes_ord_Incertae_sedis	Eremomycetaceae	Arthrographis	kalrae	Cerceda	ASV126
29.164	29.281	6.9699	4.20107	2.65661e-05	0.00125451	Ascomycota	Dothideomycetes	Dothideomycetes_ord_Incertae_sedis	Eremomycetaceae	Arthrographis	kalrae	InLeit	ASV126
29.164	34.6964	6.95459	4.98899	6.0695e-07	3.82154e-05	Ascomycota	Dothideomycetes	Dothideomycetes_ord_Incertae_sedis	Eremomycetaceae	Arthrographis	kalrae	Ordes	ASV126
28.4165	24.2867	3.6619	6.63225	3.30609e-11	4.80419e-09	Ascomycota	Sordariomycetes	Hypocreales	Nectriaceae	Paracremonium	binnewijzendii	Burela	ASV129
28.4165	-17.197	3.70412	-4.64267	3.43935e-06	0.000190143	Ascomycota	Sordariomycetes	Hypocreales	Nectriaceae	Paracremonium	binnewijzendii	Caldas de Reis	ASV129
28.4165	-17.7695	3.68463	-4.8226	1.41697e-06	8.23537e-05	Ascomycota	Sordariomycetes	Hypocreales	Nectriaceae	Paracremonium	binnewijzendii	InLeit	ASV129
150.895	-6.0428	1.77405	-3.40622	0.000658703	0.020086	Ascomycota	Saccharomycetes	Saccharomycetales	Dipodascaceae	Dipodascus	klebahnii	Burela	ASV13
150.895	-21.241	1.99187	-10.6639	1.50218e-26	1.45927e-23	Ascomycota	Saccharomycetes	Saccharomycetales	Dipodascaceae	Dipodascus	klebahnii	Caldas de Reis	ASV13
150.895	-7.84672	1.77832	-4.41244	1.02211e-05	0.00052258	Ascomycota	Saccharomycetes	Saccharomycetales	Dipodascaceae	Dipodascus	klebahnii	Cerceda	ASV13
150.895	-4.40032	1.03654	-4.2452	2.18396e-05	0.00103853	Ascomycota	Saccharomycetes	Saccharomycetales	Dipodascaceae	Dipodascus	klebahnii	Moaña	ASV13
22.3166	-30.4468	9.17478	-3.31853	0.000904918	0.0261849	Ascomycota	Eurotiomycetes	Chaetothyriales	unclassified	unclassified	unclassified	Miño	ASV130
22.3166	-30.8953	9.17426	-3.3676	0.000758246	0.0225156	Ascomycota	Eurotiomycetes	Chaetothyriales	unclassified	unclassified	unclassified	Ordes	ASV130
12.4509	31.5405	9.1696	3.43968	0.000582408	0.0181102	Ascomycota	Dothideomycetes	Dothideomycetes_ord_Incertae_sedis	Eremomycetaceae	Arthrographis	kalrae	Caldas de Reis	ASV132
12.4919	32.8943	9.16963	3.5873	0.000334115	0.0114747	Ascomycota	Dothideomycetes	Dothideomycetes_ord_Incertae_sedis	Eremomycetaceae	Arthrographis	kalrae	Caldas de Reis	ASV137
179.924	-7.90957	2.07241	-3.8166	0.000135301	0.00523048	Basidiomycota	Tremellomycetes	Trichosporonales	Trichosporonaceae	Apiotrichum	unclassified	Ordes	ASV14
29.4984	21.8221	6.059	3.6016	0.000316267	0.0110856	Ascomycota	unclassified	unclassified	unclassified	unclassified	unclassified	Burela	ASV140
29.4984	24.144	6.05386	3.98819	6.65782e-05	0.00284737	Ascomycota	unclassified	unclassified	unclassified	unclassified	unclassified	Cerceda	ASV140
29.4984	-19.7859	6.05683	-3.26671	0.00108807	0.0307006	Ascomycota	unclassified	unclassified	unclassified	unclassified	unclassified	Miño	ASV140
29.4984	20.6861	6.0544	3.4167	0.000633848	0.019503	Ascomycota	unclassified	unclassified	unclassified	unclassified	unclassified	Ordes	ASV140
17.5405	21.9251	5.42532	4.04126	5.31656e-05	0.00233243	Ascomycota	unclassified	unclassified	unclassified	unclassified	unclassified	Burela	ASV141
17.5405	28.2042	5.41649	5.2071	1.91817e-07	1.26636e-05	Ascomycota	unclassified	unclassified	unclassified	unclassified	unclassified	Caldas de Reis	ASV141
19.6401	10.4889	2.46549	4.25426	2.09738e-05	0.00100438	Ascomycota	unclassified	unclassified	unclassified	unclassified	unclassified	Caldas de Reis	ASV143
23.367	-30.3813	3.98734	-7.61944	2.54773e-14	5.24987e-12	Ascomycota	unclassified	unclassified	unclassified	unclassified	unclassified	InLeit	ASV144
65.8858	35.8565	6.17481	5.8069	6.36402e-09	5.69412e-07	Ascomycota	Sordariomycetes	Hypocreales	Nectriaceae	Paracremonium	binnewijzendii	InLeit	ASV148
206.089	25.3126	2.57353	9.83577	7.89578e-23	4.47428e-20	Ascomycota	Dothideomycetes	Dothideomycetes_ord_Incertae_sedis	Eremomycetaceae	Arthrographis	kalrae	Burela	ASV15
206.089	22.8817	2.57652	8.88085	6.6352e-19	2.65408e-16	Ascomycota	Dothideomycetes	Dothideomycetes_ord_Incertae_sedis	Eremomycetaceae	Arthrographis	kalrae	Caldas de Reis	ASV15
206.089	20.0669	2.58064	7.77595	7.48841e-15	1.69737e-12	Ascomycota	Dothideomycetes	Dothideomycetes_ord_Incertae_sedis	Eremomycetaceae	Arthrographis	kalrae	InLeit	ASV15
[truncated: 221 more rows]

## Sheet: Supplementary Table S6
Supplementary Table S6. Output from ANOVA analysis and post-hoc tests (paired t.test) on the effect of transit through the earthworm gut and WWTP on the abundance of main fungal guilds
[truncated: 161 more rows]

[truncated: 1 more sheets: Supplementary Table S7]
